# Supplementary material for: SNP- and Haplotype-Based GWAS of Flowering-Related Traits in Brassica napus
Source: Plants (Basel). 2021 Nov 16;10(11):2475. doi: 10.3390/plants10112475 (PMC8619824; doi:10.3390/plants10112475)
Supplement: Supplementary file 1 [file plants-10-02475-s001.zip]

Archive with 2 entries (2 files):
- plants-1416699-supplementary.pdf
- plants-1416699-supplementary.xlsx
