# Supplementary material for: SNP- and Haplotype-Based GWAS of Flowering-Related Traits in Brassica napus
Source: Plants (Basel). 2021 Nov 16;10(11):2475. doi: 10.3390/plants10112475 (PMC8619824; doi:10.3390/plants10112475)
Supplement: Supplementary file 1 [file plants-10-02475-s001.zip › plants-1416699-supplementary.xlsx]

## Sheet: Supplements
Title: SNP- and Haplotype-based GWAS of flowering-related traits in Brassica napus
Table S1	Summary of B. napus 373 accessions in natural population
Table S2	ANOVA of four flowering time traits in B. napus
Table S3	Significant SNP loci in different environments
Table S4	QTLs based on SNP-GWAS associated with traits related to FT in B. napus
Table S5	Significant Haplotype blocks in different environments
Table S6	QTLs based on haplotypes associated with flowering related traits in B. napus
Table S7	QTL hotspots/clusters identified in hap-GWAS
Table S8	Integration of SNP and hap-GWAS with the co-localization of flowering related genomic loci
Table S9	Integrated and co-localized regions identified flowering time candidate genes
Table S10	Collected FT regions of previously reported study
Table S11	Summary of RNA-Seq read counts, clean reads and quality of the data
Table S12	Correlation between the eight samples based on the RNA-seq data
Table S13	All flowering time highly expressed DEGs

## Sheet: S1
Table S1: Summary of B. napus 373 accessions in natural population
Code	Accession names	Countries	Years
H001	yangguang198	China	2000's
H002	zhen2808	China	2000's
H003	1033019	China	2000's
H004	G142(yellow seed)	China	2000's
H005	G142(black seed)	China	2000's
H006	699(black seed)	China	2000's
H007	699(yellowish-brown seed)	China	2000's
H008	zhongshuang11	China	2000's
H012	huahang901	China	2000's
H013	FC03	China	2000's
H014	gaochanzhongshuang11	China	2000's
H015	72118	China	2000's
H016	yangJ6711	China	2000's
H019	HM42(black seed)	China	2000's
H020	HM42(dark red sedd)	China	2000's
H021	yangguang2008(black seed)	China	2000's
H022	yangguang2008(yellow seed)	China	2000's
H023	huyou21(black seed)	China	2000's
H024	huyou21(yellowish-brown seed)	China	2000's
H025	yan6055	China	2000's
H026	hongyou3	China	2000's
H027	yangjian8	China	2000's
H028	P6036-1	China	2000's
H029	xiwang106-1	China	2000's
H030	zheyou18	China	2000's
H031	P4009	China	2000's
H032	68232	China	2000's
H033	N5424	China	2000's
H034	P6036-2	China	2000's
H035	zhong1	China	1980's
H036	luyou17	China	2000's
H037	zhongshuang9-1	China	2000's
H038	zheyou6001	China	2000's
H040	N6013	China	2000's
H041	zheyou5002	China	2000's
H043	40853	China	2000's
H044	282081	China	2000's
H045	zhongnongyou136	China	2000's
H046	zheyou17	China	2000's
H047	24729	China	2000's
H048	shengguang77(yellowish-brown seed)	China	2000's
H049	shengguang77(red seed)	China	2000's
H050	H40(black seed)	China	2000's
H051	H40(red seed)	China	2000's
H052	zhongshuang4	China	1990's
H053	zhongshuang5	China	2000's
H054	zhongshuang6	China	2000's
H055	zhongshuang7	China	2000's
H056	zhongshuang8	China	2000's
H057	zhongshuang9-2	China	2000's
H058	zhongshuang10	China	2000's
H059	luyou19	China	2000's
H062	huashuang4	China	2000's
H063	huashuang5	China	2000's
H064	fuyou668	China	2000's
H065	zhongyou821	China	1980's
H066	you88	China	2000's
H067	nannongyou1	China	2000's
H068	nannongyou2	China	2000's
H069	nannongyou3	China	2000's
H070	Legacy	Sweden	2000's
H071	huaiyou18	China	2000's
H072	ningyou20	China	2000's
H073	91806-9	China	1990's
H074	9630	China	1990's
H075	96E01×6529-2	China	1990's
H076	zhongshuang4-2-1	China	1990's
H077	zhongshuang4-2-2	China	1990's
H078	zhongshuang4-2-3	China	1990's
H079	J2351	China	1990's
H080	riyou3×hu840049	China	1990's
H081	20043	China	1990's
H082	21933	China	2000's
H083	30852	China	1990's
H084	9548×9630	China	1990's
H085	xiwang106-2	China	2000's
H086	91806×889	China	1990's
H087	8976-10	China	1990's
H088	04BD650	China	1990's
H089	082×888-3	China	1990's
H090	888-5	China	1990's
H091	D083×888-5	China	1990's
H092	J113	China	1990's
H093	228-1×YD12	China	1990's
H094	6529-02-01	China	1990's
H095	888	China	1990's
H096	695	China	2000's
H097	855	China	1990's
H098	888 458	China	1990's
H099	09BB127	China	1990's
H100	09BB128	China	1990's
H102	G142	China	2000's
H103	zhong9	China	2000's
H104	BF148	China	2000's
H105	7186×TYT2	China	1990's
H106	7186×TYT2-huazi	China	1990's
H107	09BB191U	China	1990's
H108	09BB193U	China	1990's
H109	782-2	China	1990's
H110	D083	China	1990's
H111	M083	China	1990's
H112	chuanyou96II-19bendiyoucai	China	unknow
H113	zhongkao-9	China	unknow
H114	94005	China	unknow
H115	chuanyouIII-20	China	unknow
H116	gumengkuyoucai(1)	China	unknow
H117	84fen-7	China	unknow
H118	96CY007	China	unknow
H125	shengliqinggeng	China	1960's
H126	aiqishengli	China	1960's
H127	hunongzao	China	1970's
H128	huyou4	China	1970's
H129	junnnong1	China	1960's
H130	duoyou1	China	1960's
H131	dahuaqiu	China	1950's
H132	shanyou110	China	1970's
H133	424	China	1960's
H134	huayou1	China	1960's
H135	xiangyou2	China	1960's
H136	73-2（xiangyou5）	China	1970's
H137	71-39	China	1970's
H138	ciyou1	China	1970's
H139	xiuyou1	China	1970's
H140	chuanyou2	China	1950's
H141	chuannongchangjiao	China	1960's
H142	chuanyouhuaye	China	1960's
H143	aijiazao	China	1960's
H144	fengshou4	China	1960's
H145	chongyou2	China	1970's
H146	xinan302	China	1960's
H147	huzhou2	China	1970's
H148	yiyou5	China	1960's
H149	yunyou3	China	1950's
H150	yunyou31	China	1960's
H151	qingyou2	China	1960's
H152	qingyou4	China	1970's
H153	hujizao	China	1990's
H154	luojingxuanxi	China	1970's
H157	zheyou7（76337）	China	1980's
H158	82773	China	1990's
H159	ningyou7	China	1980's
H160	fengding240	China	1990's
H161	yang2008	China	1970's
H162	yangyou1	China	1980's
H163	fengyou1	China	1990's
H165	BF10	China	1970's
H166	guangde138	China	1990's
H167	790215	China	1990's
H168	3209	China	1970's
H169	410（qingyou4）	China	1980's
H171	202-23	China	1980's
H172	dangyouzao1	China	1970's
H173	tonglinghuaye	China	1980's
H174	huaye（1）	China	1980's
H175	qinyou3	China	1980's
H176	SE8-1	China	1980's
H177	SE8-2	China	1980's
H178	xinyang7833	China	1980's
H180	ganyou5	China	1970's
H183	zaoshuxiangyou5	China	1970's
H184	yixuan159	China	1980's
H185	318-6（1）	China	1980's
H186	yuyiganlan	China	1980's
H187	78007	China	1970's
H188	6024-1	China	1970's
H189	6014-2	China	1980's
H190	6013-3	China	1980's
H191	6020-1	China	1980's
H192	6019-3	China	1980's
H193	0011-1	China	1980's
H194	3-99	China	1970's
H195	Chuangyou96II45	China	1990's
H196	4850-4949	China	1980's
H197	84-3	China	1970's
H198	GLOBAL	Australia	unknow
H199	EH3145	China	1980's
H200	EH3143	China	1970's
H201	23002	China	1980's
H203	2W019	China	1970's
H204	3W017	China	1980's
H205	zaofeng50（2）	China	1960's
H206	xiangyou10	China	1980's
H207	xuyou2	China	1980's
H208	huaiyou251	China	1980's
H209	chen'erzi	China	1980's
H210	lianyuan77-8	China	1980's
H211	yueyang8565	China	1980's
H212	78015	China	1980's
H213	78036	China	1980's
H214	78032	China	1980's
H215	81074	China	1980's
H216	TB313	China	1980's
H217	xiangnongyou3	China	1980's
H218	75-1	China	1980's
H220	boyou1	China	1980's
H221	83006	China	1980's
H222	730004	China	1980's
H223	21006	China	1980's
H224	chongyou202	China	1980's
H226	57-43	China	1980's
H227	youyou9	China	1970's
H228	76-004（yunyou10）	China	1980's
H229	zaoshushengliyoucai	China	1950's
H230	hongqiaoyou1	China	1970's
H231	fuyou2(early flowering)	China	1980's
H232	fuyou2(late flowering)	China	1980's
H233	dandi1	China	1980's
H234	fuyou3	China	1980's
H235	945	Pakistan	1980's
H236	97xuan	China	1990's
H237	Eyou97007youcai	China	1990's
H238	E097037	China	1990's
H239	longyoutuzhong	China	1960's
H240	GSB616	China	1990's
H241	GSB641	China	1990's
H242	97998	China	1990's
H244	971014	China	1990's
H245	971022	China	1990's
H246	971038	China	1990's
H247	huangzi6	China	1990's
H248	99-48	China	unknow
H259	chuanyou96II45	China	1990's
H261	01NM.305	Australia	unknow
H262	01NQ.142	Australia	unknow
H263	GLOBAL	Canada	unknow
H264	Rainbow	unknown	unknow
H265	Ranger	unknown	unknow
H266	Surpass 400	unknown	unknow
H267	Oscar	unknown	unknow
H270	RR002	Australia	unknow
H272	HJa98942	Finland	1980's
H273	Dong-Hae23	Japan	1970's
H274	Kojo35	Japan	1970's
H276	943	Pakistan	1980's
H277	GoLda	Canada	1970's
H279	RV3	Australia	1970's
H280	BLN247	Australia	1970's
H282	Wesway	Australia	1970's
H283	Wesbrook	Australia	1970's
H284	green cabbage	Sierra leone	1970's
H286	Ujfertadi	Hungary	1970's
H287	NPZ 3/84	Germany	1970's
H288	NPZ 51	Germany	1970's
H292	Leras	Germany	1970's
H295	H47	Russia	1970's
H296	Gorczanski	poland	1970's
H297	Tripol	poland	1970's
H298	P6	poland	1970's
H300	77-258	England	1970's
H301	77-258(yellowish-brown seed)	England	1970's
H302	helanheiyoucai	poland	1970's
H303	H56	England	1970's
H304	Mochowski(early flowering)	France	1970's
H305	Mochowski(late flowering)	France	1970's
H306	Nabo	France	1970's
H308	Drake	France	1970's
H309	Lingot	France	1970's
H310	H33	France	1970's
H311	Prota	France	1970's
H313	P11	Czech	1970's
H314	SV.Niklas	Sweden	1970's
H315	SV.Gulle	Sweden	1970's
H316	SV.Topas	Sweden	1980's
H317	SV.Tyko	Sweden	1980's
H319	Haplona	Sweden	1970's
H320	P26	Sweden	1970's
H321	Das chosen	America	1970's
H322	79-186	America	1970's
H323	Crimsonking	New Zealand	1970's
H324	Doon Sportan lot 616	New Zealand	1970's
H325	Gudei lot	New Zealand	1970's
H326	Puma-SV.8627102	Sweden	1990's
H327	Fquom	unknown	unknow
H328	nonglin32	Japan	unknow
H329	7304	India	1990's
H330	31208	India	unknow
H332	34397	India	unknow
H333	MARNOO-2	Canada	1990's
H334	Buk wuku	korea	unknow
H335	HN9364	korea	unknow
H336	CRESOR	France	1970's
H337	ESTTS	Sweden	unknow
H339	Bounty	Sweden	1990's
H340	Jackpot	Sweden	unknow
H341	Trojan	Sweden	unknow
H342	Vanguard	Sweden	unknow
H344	Ceres	Sweden	unknow
H345	delta	Sweden	unknow
H347	ReainaII	unknown	1990's
H348	Legacy(yellowish-brown seed)	Sweden	unknow
H349	IUPITER	unknown	1990's
H350	nonglin3	Japan	unknow
H351	nonglin13	Japan	unknow
H352	nonglin41	Japan	unknow
H354	08A22	China	unknow
H355	08A36	China	unknow
H356	08A49××	China	unknow
H357	1055huanghezi	China	unknow
H358	889 QH456	China	unknow
H359	zhongyou821-2	China	unknow
H360	897 274 QH412	China	unknow
H361	08A427	China	unknow
H362	09H173	China	unknow
H363	944-1	China	unknow
H364	944-2	China	unknow
H365	225	China	unknow
H366	EMS-1	China	2000's
H367	Nosovskij 9	Russia	unknow
H371	EMS-6	China	2000's
H374	EMS-9	China	2000's
H375	EMS-10	China	2000's
H376	EMS-11	China	2000's
H380	EMS-15	China	2000's
H381	EMS-16	China	2000's
H384	EMS-19	China	2000's
H385	EMS-20	China	2000's
H386	EMS-21	China	2000's
H387	EMS-22	China	2000's
H388	EMS-23	China	2000's
H390	EMS-25	China	2000's
H391	EMS-26	China	2000's
H393	EMS-28	China	2000's
H394	EMS-29	China	2000's
H395	EMS-30	China	2000's
H398	EMS-33	China	2000's
H399	EMS-34	China	2000's
H400	EMS-35	China	2000's
H401	EMS-36	China	2000's
H402	EMS-37	China	2000's
H403	EMS-38	China	2000's
H405	EMS-40	China	2000's
H406	EMS-41	China	2000's
H407	EMS-42	China	2000's
H408	EMS-43	China	2000's
H409	EMS-44	China	2000's
H410	EMS-45	China	2000's
H411	EMS-46	China	2000's
H412	EMS-47	China	2000's
H413	EMS-48	China	2000's
H414	EMS-49	China	2000's
H416	EMS-51	China	2000's
H417	EMS-52	China	2000's
H418	EMS-53	China	2000's
H419	EMS-54	China	2000's
H424	EMS-59	China	2000's
H425	EMS-60	China	2000's
H426	EMS-61	China	2000's
H427	EMS-62	China	2000's
H433	EMS-68	China	2000's
H434	EMS-69	China	2000's
H435	EMS-70	China	2000's
H437	EMS-72	China	2000's
H438	EMS-73	China	2000's
H439	EMS-74	China	2000's
H440	EMS-75	China	2000's
H441	EMS-76	China	2000's
H443	EMS-78	China	2000's
H444	EMS-79	China	2000's
H445	EMS-80	China	2000's
H446	EMS-81	China	2000's
H448	EMS-83	China	2000's
H449	EMS-84	China	2000's
H450	EMS-85	China	2000's
H451	EMS-86	China	2000's
H453	EMS-88	China	2000's
H454	EMS-89	China	2000's
H455	EMS-90	China	2000's
H456	EMS-91	China	2000's
H457	EMS-92	China	2000's
H458	EMS-93	China	2000's
H459	xiangyou15	China	2000's
H461	shengli52	China	1950's
H462	chuanyou96II-57	China	1970's

## Sheet: S2
	Table S2: ANOVA of four flowering time traits in Brassica napus
Budding	Combined	Env	Source	DF	SS	MS	Var	F	Pr>F
Budding	Combined	Env	Env	3	2622000	873900	780.9	7211.65	0
Budding	Combined	Env	Genotype	372	946058	2543.17	201.832	20.9866	0
Budding	Combined	Env	Env*Genotype	1116	1098000	984	215.3	8.1199	0
Budding	Combined	Env	H2 per plot	0.3749
Budding	Combined	Env	H2 per mean	0.9524
Bolting	Combined	Env	Source	DF	SS	MS	Var	F	Pr>F
Bolting	Combined	Env	Env	3	581339	193780	173.035	1263.48	0
Bolting	Combined	Env	Genotype	372	989757	2660.64	208.939	17.3478	0
Bolting	Combined	Env	Env*Genotype	1116	3106000	2783	656.3	18.1472	0
Bolting	Combined	Env	H2 per plot	0.2051
Bolting	Combined	Env	H2 per mean	0.9424
DTF	Combined	Env	Source	DF	SS	MS	Var	F	Pr>F
DTF	Combined	Env	Env	3	17972.9	5990.96	5.2954	91.6584	0
DTF	Combined	Env	Genotype	372	530621	1426.4	113.42	21.8232	0
DTF	Combined	Env	Env*Genotype	1116	383446	343.589	69.4326	5.2567	0
DTF	Combined	Env	H2 per plot	0.4569
DTF	Combined	Env	H2 per mean	0.9542
IBD	Combined	Env	Source	DF	SS	MS	Var	F	Pr>F
IBD	Combined	Env	Env	3	208548	69515.9	62.0819	1505.19	0
IBD	Combined	Env	Genotype	372	252480	678.709	52.7104	14.6958	0
IBD	Combined	Env	Env*Genotype	1116	435674	390.389	85.8975	8.4529	0
IBD	Combined	Env	H2 per plot	0.2852
IBD	Combined	Env	H2 per mean	0.932

## Sheet: S3
Table S3: Significant SNP loci in different environments
Sig. SNP	Alleles	chr	Position	P-Value	Trait	Location
Bn-A01-p737560	[T/G]	1	358408	2.13637e-05	Budding	WH15
Bn-A01-p6958863	[T/G]	1	6371762	2.22196e-05	IBD	YZ13
Bn-A02-p3427640	[A/G]	2	916967	1.1962e-05	Bolting	BLUE
Bn-A02-p9240182	[T/G]	2	6043510	6.29e-07	DTF	WH15
Bn-A03-p7177776	[A/G]	3	6450712	5.53e-06	DTF	BLUE
Bn-A03-p29271424	[A/G]	3	26286121	1.05505e-05	IBD	BLUE
Bn-A03-p29216612	[T/G]	3	26291240	2.75803e-05	IBD	BLUE
Bn-A03-p29198982	[A/C]	3	26320570	2.24786e-05	IBD	BLUE
Bn-A03-p29338454	[T/C]	3	26366418	1.05505e-05	IBD	BLUE
Bn-A03-p29347368	[T/C]	3	26378808	1.05505e-05	IBD	BLUE
Bn-A03-p29390022	[A/C]	3	26398268	2.54009e-05	IBD	BLUE
Bn-A02-p676719	[A/G]	7	13296569	1.43496e-05	Bolting	WH13
Bn-A07-p12749234	[A/G]	7	14837031	2.82486e-05	Budding	WH15
Bn-A07-p21573107	[T/C]	7	23110761	2.75538e-06	Budding	YZ13
Bn-A07-p21847025	[A/G]	7	23300959	3.6537e-06	Budding	YZ13
Bn-A07-p21852154	[A/G]	7	23306332	3.17264e-10	Budding	YZ13
Bn-A07-p21852154	[A/G]	7	23306332	3.13845e-06	Budding	BLUE
Bn-A07-p21852154	[A/G]	7	23306332	1.15555e-05	Bolting	YZ13
Bn-A07-p21964088	[A/G]	7	23356514	1.20973e-06	Budding	YZ13
Bn-A07-p21965076	[A/G]	7	23357500	1.20973e-06	Budding	YZ13
Bn-A07-p21993375	[T/C]	7	23385097	1.38499e-05	Budding	YZ13
Bn-A10-p13997359	[A/G]	10	13988043	3.55e-07	DTF	WH13
Bn-scaff_17109_1-p2130720	[A/C]	10	14172146	3.87e-06	DTF	WH13
Bn-A10-p14647792	[T/C]	10	14601448	5.41e-06	DTF	WH15
Bn-A10-p14647792	[T/C]	10	14601448	1.67e-05	DTF	BLUE
Bn-A10-p14653123	[A/G]	10	14607510	2.92e-05	DTF	WH13
Bn-A10-p14653123	[A/G]	10	14607510	3.02e-06	DTF	WH15
Bn-A10-p14653123	[A/G]	10	14607510	3.84e-06	DTF	BLUE
Bn-A10-p14657534	[T/C]	10	14611865	2.65e-05	DTF	WH13
Bn-A10-p14657534	[T/C]	10	14611865	2.56e-06	DTF	WH15
Bn-A10-p14657534	[T/C]	10	14611865	3e-06	DTF	BLUE
Bn-scaff_17109_2-p516588	[T/C]	10	14647203	9.98e-06	DTF	WH13
Bn-scaff_17109_2-p516588	[T/C]	10	14647203	1.64e-06	DTF	WH15
Bn-scaff_17109_2-p516588	[T/C]	10	14647203	9.31e-06	DTF	BLUE
Bn-A10-p14711221	[A/C]	10	14665106	1.14201e-05	Bolting	WH14
Bn-A10-p14711221	[A/C]	10	14665106	4.51179e-06	Bolting	BLUE
Bn-A10-p14711221	[A/C]	10	14665106	1.92e-07	DTF	WH14
Bn-A10-p14711221	[A/C]	10	14665106	2.21e-07	DTF	WH15
Bn-A10-p14711221	[A/C]	10	14665106	7.02e-08	DTF	BLUE
Bn-A10-p14711221	[A/C]	10	14665106	2.03e-05	DTF	YZ13
Bn-A10-p15167470	[T/C]	10	15100332	2.25467e-05	Bolting	WH14
Bn-A10-p15167470	[T/C]	10	15100332	4.00213e-05	Bolting	BLUE
Bn-A10-p15169777	[T/C]	10	15102639	2.11165e-05	Bolting	WH14
Bn-scaff_17827_1-p963588	[A/G]	11	7866709	3.5859e-05	IBD	YZ13
Bn-scaff_16064_1-p203586	[T/C]	16	25393207	5.3067e-06	Budding	YZ13
Bn-scaff_16064_1-p266896	[A/C]	16	25327821	3.21352e-05	Budding	YZ13
Bn-scaff_16064_1-p24730	[T/C]	16	25598275	2.8e-05	Budding	WH14
Bn-scaff_16865_1-p134152	[T/C]	16	25655097	1.19e-05	Budding	WH14
Bn-scaff_16865_1-p114259	[A/C]	16	25671275	9.86e-06	Budding	WH14
Bn-scaff_17740_1-p955896	[T/G]	17	30249405	9.47469e-06	Bolting	WH14
Bn-scaff_17740_1-p955896	[T/G]	17	30249405	5.45e-06	DTF	WH14
Bn-scaff_17740_1-p880484	[A/G]	17	30325318	9.47469e-06	Bolting	WH14
Bn-scaff_17740_1-p880484	[A/G]	17	30325318	5.45e-06	DTF	WH14
Bn-scaff_17740_1-p834125	[T/C]	17	30371629	3.25676e-05	Bolting	WH14
Bn-scaff_17740_1-p834125	[T/C]	17	30371629	1.13e-05	DTF	WH14
Bn-A03-p29326525	[A/C]	17	43096128	1.05505e-05	IBD	BLUE
Bn-scaff_27765_1-p53066	[A/G]	18	3024527	2.19e-05	DTF	BLUE
Bn-scaff_27765_1-p58899	[T/G]	18	3012802	2.07e-05	DTF	YZ13
Bn-scaff_27765_1-p53066	[A/G]	18	3024527	1.25e-05	DTF	YZ13
Bn-scaff_17109_2-p356522	[T/C]	19	45874353	3.35e-05	DTF	YZ13
Bn-scaff_17109_2-p356325	[T/G]	19	45874471	3.35e-05	DTF	YZ13

## Sheet: S4
Table S4: QTLs based on SNP-GWAS associated with traits related to FT in B. napus
QTLs	Chr	Positiona	p-valueb	Traitc	Location	Candidate gened	Referencese
qFT.A01.1	1	358408	2.14e-05	Budding	WH15	BnaA01g01640D	Novel
qFT.A01.2	1	6371762	2.22e-05	IBD	YZ13	BnaA01g12700D	Novel
qFT.A02.1	2	916967	1.2e-05	Bolting	BLUE	BnaA02g00370D	Novel
qFT.A02.2	2	6043510	6.29e-07	DTF	WH15	BnaA02g12130D	[11, 14-16, 26, 30, 32]
qFT.A03.1	3	6450712	5.53e-06	DTF	BLUE	BnaA03g13320D	[27, 30-33]
qFT.A03.2	3	26286121	1.06e-05	IBD	BLUE	BnaA03g51440D	Novel
qFT.A07.1	7	14837031	2.82e-05	Budding, Bolting	WH13, WH15	BnaA07g14740D	Novel
qFT.A07.2	7	23306332	3.17e-10	Budding, Bolting	YZ13, BLUE	BnaA07g33120D	Novel
qFT.A10	10	14665106	7.02e-08	Bolting, DTF	WH13, WH14, WH15, YZ13, BLUE	BnaA10g22080D	[11, 12, 14, 16, 30-34]
qFT.C01	11	7866709	3.59e-05	IBD	YZ13	BnaC01g11460D	Novel
qFT.C06	16	25393207	5.31e-06	Budding	WH14, YZ13	BnaC06g24760D	Novel
qFT.C07.1	17	30325318	5.45e-06	Bolting, DTF	WH14	BnaC07g22870D	Novel
qFT.C07.2	17	43096128	1.06e-05	IBD	BLUE	BnaC07g44870D	Novel
qFT.C08	18	3024527	1.25e-05	DTF	YZ13, BLUE	BnaC08g02610D	Novel
qFT.C09	19	45874353	3.35e-05	DTF	YZ13	BnaC09g45030D	[14, 26, 27]
Where, a Physical position of lead SNP b p-value of lead SNP in MLM module c Trait: Budding, Bolting, DTF - Days to flowering; IBD - Interval between DTF and bolting d Most important gene of representative QTL e Details of the known loci are provided in the reference

## Sheet: S5
	Table S5: Significant Haplotype blocks in different environments
Chr	Start	End	Haplo No.	Haplotype	Allele	p-value	Trait	Location
1	8316076	8334337	H29	1_8316076_8334337_H29_1	GA	0.000318054	IBD	WH14
1	8316076	8334337	H29	1_8316076_8334337_H29_2	AG	0.000318054	IBD	WH14
2	24551820	24611303	H29	2_24551820_24611303_H29_3	AAGA	0.000275	Budding	YZ13
3	5431670	5448768	H28	3_5431670_5448768_H28_2	CC	0.000256301	Budding	WH15
3	6449394	6450712	H32	3_6449394_6450712_H32_3	ACA	6.72e-05	DTF	BLUE
3	22043852	22079903	H96	3_22043852_22079903_H96_1	AAGAGC	0.000321193	Budding	WH15
3	23017057	23036238	H104	3_23017057_23036238_H104_1	GA	0.000191735	Bolting	YZ13
3	23017057	23036238	H104	3_23017057_23036238_H104_1	GA	0.000186	DTF	YZ13
3	23763317	23771118	H107	3_23763317_23771118_H107_1	GA	0.000142387	IBD	WH13
3	26286121	26398268	H123	3_26286121_26398268_H123_4	GACCC	8.7452e-05	IBD	BLUE
3	27281196	27313329	H130	3_27281196_27313329_H130_2	CACAA	1.00875e-07	Bolting	WH13
3	27281196	27313329	H130	3_27281196_27313329_H130_2	CACAA	6.02e-09	DTF	WH13
4	13743919	13761619	H55	4_13743919_13761619_H55_2	AGGGG	6.43496e-05	IBD	BLUE
4	13743919	13761619	H55	4_13743919_13761619_H55_2	AGGGG	0.000240095	IBD	WH14
5	2054051	2240755	H9	5_2054051_2240755_H9_6	GAAAAGAG	0.000308	DTF	WH15
5	2054051	2240755	H9	5_2054051_2240755_H9_6	GAAAAGAG	8.36e-05	DTF	WH14
5	2054051	2240755	H9	5_2054051_2240755_H9_6	GAAAAGAG	5.83e-05	DTF	BLUE
5	11049001	11201053	H40	5_11049001_11201053_H40_4	AAAGGA	0.000312002	IBD	YZ13
5	11407689	11696969	H42	5_11407689_11696969_H42_5	AGAAGAAGCGAAAAAA	0.000312002	IBD	YZ13
5	17488628	17502018	H60	5_17488628_17502018_H60_2	GAGC	4.47806e-05	Bolting	WH13
6	2892632	2893533	H15	6_2892632_2893533_H15_2	GA	0.000239	Budding	WH13
6	9361598	9685950	H29	6_9361598_9685950_H29_6	GAAGGACGGAGAGG	6.47781e-05	Bolting	WH13
6	9741052	9902491	H31	6_9741052_9902491_H31_4	GGGGAA	9.6222e-05	IBD	BLUE
6	22776542	22776962	H64	6_22776542_22776962_H64_1	AC	0.000344	Budding	YZ13
6	22776542	22776962	H64	6_22776542_22776962_H64_2	GA	0.000344	Budding	YZ13
7	12926351	12954745	H50	7_12926351_12954745_H50_2	CAACCT	0.000155	DTF	WH13
7	13694338	13694500	H55	7_13694338_13694500_H55_2	CA	0.000325	DTF	WH13
7	23356514	23357500	H96	7_23356514_23357500_H96_1	AG	5.87e-06	Budding	YZ13
7	23356514	23357500	H96	7_23356514_23357500_H96_2	GA	5.87e-06	Budding	YZ13
7	23396751	23397085	H97	7_23396751_23397085_H97_1	AG	5.03e-05	Budding	YZ13
7	23396751	23397085	H97	7_23396751_23397085_H97_2	GA	6.2e-05	Budding	YZ13
7	23396751	23397085	H97	7_23396751_23397085_H97_1	AG	0.000165479	IBD	WH15
7	23396751	23397085	H97	7_23396751_23397085_H97_2	GA	0.000245533	IBD	WH15
8	2366454	2607692	H3	8_2366454_2607692_H3_7	GCCATGTC	1.1794e-05	Bolting	WH13
8	2366454	2607692	H3	8_2366454_2607692_H3_7	GCCATGTC	1.28321e-05	Bolting	WH15
8	2366454	2607692	H3	8_2366454_2607692_H3_7	GCCATGTC	1.51162e-06	Bolting	BLUE
8	2366454	2607692	H3	8_2366454_2607692_H3_7	GCCATGTC	2.05e-05	DTF	WH15
8	2366454	2607692	H3	8_2366454_2607692_H3_7	GCCATGTC	5.31e-05	DTF	BLUE
8	2366454	2607692	H3	8_2366454_2607692_H3_7	GCCATGTC	9.21897e-05	IBD	BLUE
9	12990762	13460205	H19	9_12990762_13460205_H19_2	GGACG	0.000100107	IBD	BLUE
9	23259026	23364044	H34	9_23259026_23364044_H34_4	AGGA	0.000189717	Budding	BLUE
9	27929399	27937900	H47	9_27929399_27937900_H47_3	GCG	0.000218291	Bolting	WH14
10	365365	366340	H2	10_365365_366340_H2_2	CGG	0.00024723	Budding	BLUE
10	6715671	6782989	H21	10_6715671_6782989_H21_5	AGCGCGC	6.54798e-05	IBD	WH13
10	13494239	13518881	H48	10_13494239_13518881_H48_2	GGA	0.000206015	Bolting	WH13
10	13986258	13988043	H50	10_13986258_13988043_H50_1	GA	6.56e-07	DTF	WH13
10	14590215	14607510	H52	10_14590215_14607510_H52_3	AA	5.23e-06	DTF	WH15
10	14590215	14607510	H52	10_14590215_14607510_H52_3	AA	4.88e-05	DTF	WH13
10	14590215	14607510	H52	10_14590215_14607510_H52_3	AA	0.000346	DTF	WH14
10	14590215	14607510	H52	10_14590215_14607510_H52_3	AA	9.41e-06	DTF	BLUE
10	15026429	15049372	H53	10_15026429_15049372_H53_2	ACA	0.000147928	Bolting	WH14
10	15026429	15049372	H53	10_15026429_15049372_H53_2	ACA	0.00010769	Bolting	BLUE
10	15026429	15049372	H53	10_15026429_15049372_H53_2	ACA	9.00004e-05	IBD	BLUE
10	15026429	15049372	H53	10_15026429_15049372_H53_2	ACA	0.000307862	IBD	WH14
11	11280448	11298229	H26	11_11280448_11298229_H26_2	CG	0.000368	Budding	WH14
11	11641682	11825885	H30	11_11641682_11825885_H30_4	GAAGAG	4.35207e-05	IBD	YZ13
11	20229382	20729261	H46	11_20229382_20729261_H46_4	GCAAAGAGAAAGCACGAAGAACAGAC	0.000120133	IBD	YZ13
12	12078809	12308084	H8	12_12078809_12308084_H8_1	GAGC	7.1e-05	Budding	YZ13
12	12078809	12308084	H8	12_12078809_12308084_H8_3	ACAA	0.000147	Budding	YZ13
12	39990665	40002674	H63	12_39990665_40002674_H63_1	GAGG	0.00027	DTF	WH13
12	39990665	40002674	H63	12_39990665_40002674_H63_2	AGAA	0.00027	DTF	WH13
12	45446722	45789301	H78	12_45446722_45789301_H78_1	AGAAG	1.39e-05	Budding	YZ13
13	4284162	4461599	H15	13_4284162_4461599_H15_6	GGACGGGA	5.53e-07	DTF	WH13
13	12154009	12224014	H51	13_12154009_12224014_H51_1	AAGAGA	0.000191	DTF	WH14
13	12154009	12224014	H51	13_12154009_12224014_H51_1	AAGAGA	0.000235226	Bolting	WH14
14	21777823	21780112	H46	14_21777823_21780112_H46_2	ACA	0.000124332	IBD	YZ13
14	36516944	36921412	H70	14_36516944_36921412_H70_3	AGCGAGGCAAGCGAGGAAGAAGGAAACGGAGCCAAGAAACAGGCAAAAGA	9.30303e-05	Bolting	WH13
14	36516944	36921412	H70	14_36516944_36921412_H70_3	AGCGAGGCAAGCGAGGAAGAAGGAAACGGAGCCAAGAAACAGGCAAAAGA	0.000133	DTF	WH14
14	36516944	36921412	H70	14_36516944_36921412_H70_3	AGCGAGGCAAGCGAGGAAGAAGGAAACGGAGCCAAGAAACAGGCAAAAGA	0.000127	DTF	BLUE
14	36516944	36921412	H70	14_36516944_36921412_H70_1	AGCGAGGCAAGCGGAAGCAGGAAGGCAAAGAAACGAGCCAGAAAGGGCAC	0.000148	DTF	BLUE
15	11084494	11179563	H25	15_11084494_11179563_H25_3	CGGCAGGGAGAAGCGG	7.29e-05	Budding	WH13
16	12782977	12790799	H24	16_12782977_12790799_H24_2	CG	0.000180828	Bolting	YZ13
16	17917307	17955276	H30	16_17917307_17955276_H30_1	GGCA	9.75e-05	Budding	YZ13
16	25304856	25453199	H43	16_25304856_25453199_H43_3	AACAAA	9.16e-05	Budding	YZ13
16	34615121	34620843	H68	16_34615121_34620843_H68_2	AAAAC	2.55684e-07	Bolting	WH13
16	34615121	34620843	H68	16_34615121_34620843_H68_2	AAAAC	2.2376e-08	IBD	WH13
17	41330007	41330056	H71	17_41330007_41330056_H71_1	AA	9.41e-05	Budding	WH13
18	36188296	36258007	H73	18_36188296_36258007_H73_2	AAGAC	3.61411e-07	Bolting	WH13
18	36188296	36258007	H73	18_36188296_36258007_H73_2	AAGAC	0.000175	DTF	WH15
18	36188296	36258007	H73	18_36188296_36258007_H73_2	AAGAC	0.000164	DTF	BLUE

## Sheet: S6
Table S6: QTLs based on haplotypes associated with flowering related traits in B. napus
QTLs	Chr	Haplotypea	p-valueb	Traitc	Environment	Candidate genesd	Referencese
hap.qFT.A01	A01	1_8316076_8334337_H29_1	0.000318054	IBD	WH14	BnaA01g17510D	Novel
hap.qFT.A02	A02	2_24551820_24611303_H29_3	0.000275	Budding	YZ13	BnaA02g34510D	Novel
hap.qFT.A03.1	A03	3_6449394_6450712_H32_3	6.72e-05	Budding, DTF	WH15, BLUE	BnaA03g13320D	[27, 30-33]
hap.qFT.A03.2	A03	3_23763317_23771118_H107_1	0.000142387	Budding, Bolting, DTF, IBD	WH13, WH15, YZ13	BnaA03g45160D	[14, 15, 30, 37]
hap.qFT.A03.3	A03	3_27281196_27313329_H130_2	6.02e-09	Bolting, DTF, IBD	WH13, BLUE	BnaA03g51000D	[37]
hap.qFT.A04	A04	4_13743919_13761619_H55_2	6.43496e-05	IBD	WH14, BLUE	BnaA04g15930D	Novel
hap.qFT.A05.1	A05	5_2054051_2240755_H9_6	5.83e-05	DTF	WH14, WH15, BLUE	BnaA05g05560D	[15, 33]
hap.qFT.A05.2	A05	5_11407689_11696969_H42_5	0.000312002	IBD	YZ13	BnaA05g17250D	Novel
hap.qFT.A05.3	A05	5_17488628_17502018_H60_2	4.47806e-05	Bolting	WH13	BnaA05g22950D	Novel
hap.qFT.A06.1	A06	6_2892632_2893533_H15_2	0.000239	Budding	WH13	BnaA06g04050D	Novel
hap.qFT.A06.2	A06	6_9361598_9685950_H29_6	6.47781e-05	Bolting, IBD	WH13, BLUE	BnaA06g16420D	Novel
hap.qFT.A06.3	A06	6_22776542_22776962_H64_2	0.000344	Budding	YZ13	BnaA06g34030D	Novel
hap.qFT.A07.1	A07	7_12926351_12954745_H50_2	0.000155	DTF	WH13	BnaA07g14790D	[15, 23, 33]
hap.qFT.A07.2	A07	7_23356514_23357500_H96_1	5.87e-06	Budding, IBD	WH15, YZ13	BnaA07g33460D	Novel
hap.qFT.A08	A08	8_2366454_2607692_H3_7	1.51162e-06	Bolting, DTF, IBD	WH13, WH15, BLUE	BnaA08g03260D	Novel
hap.qFT.A09.1	A09	9_12990762_13460205_H19_2	0.000100107	IBD	BLUE	BnaA09g19420D	Novel
hap.qFT.A09.2	A09	9_23259026_23364044_H34_4	0.000189717	Budding	BLUE	BnaA09g30390D	Novel
hap.qFT.A09.3	A09	9_27929399_27937900_H47_3	0.000218291	Bolting	WH14	BnaA09g40710D	Novel
hap.qFT.A10.1	A10	10_365365_366340_H2_2	0.00024723	Budding	BLUE	BnaA10g02550D	Novel
hap.qFT.A10.2	A10	10_6715671_6782989_H21_5	6.54798e-05	IBD	WH13	BnaA10g07690D	Novel
hap.qFT.A10.3	A10	10_13986258_13988043_H50_1	6.56e-07	Bolting, DTF, IBD	WH13, WH14, WH15, BLUE	BnaA10g22080D	[11, 12, 14, 16, 30-34]
hap.qFT.C01.1	C01	11_11641682_11825885_H30_4	4.35207e-05	Budding, IBD	WH14, YZ13	BnaC01g16370D	Novel
hap.qFT.C01.2	C01	11_20229382_20729261_H46_4	0.000120133	IBD	YZ13	BnaC01g24700D	Novel
hap.qFT.C02.1	C02	12_12078809_12308084_H8_1	7.1e-05	Budding	YZ13	BnaC02g15870D	Novel
hap.qFT.C02.2	C02	12_39990665_40002674_H63_2	0.00027	DTF	WH13	BnaC02g36310D	[15, 25, 30]
hap.qFT.C02.3	C02	12_45446722_45789301_H78_1	1.39e-05	Budding	YZ13	BnaC02g41760D	Novel
hap.qFT.C03.1	C03	13_4284162_4461599_H15_6	5.53e-07	DTF	WH13	BnaC03g07350D	[14, 15, 33]
hap.qFT.C03.2	C03	13_12154009_12224014_H51_1	0.000191	Bolting, DTF	WH14	BnaC03g21160D	[25]
hap.qFT.C04.1	C04	14_21777823_21780112_H46_2	0.000124332	IBD	YZ13	BnaC04g21040D	[15]
hap.qFT.C04.2	C04	14_36516944_36921412_H70_3	9.30303e-05	Bolting, DTF	WH13, WH14, BLUE	BnaC04g35060D	Novel
hap.qFT.C05	C05	15_11084494_11179563_H25_3	7.29e-05	Budding	WH13	BnaC05g18020D	Novel
hap.qFT.C06.1	C06	16_12782977_12790799_H24_2	0.000180828	Bolting	YZ13	BnaC06g10070D	Novel
hap.qFT.C06.2	C06	16_17917307_17955276_H30_1	9.75e-05	Budding	YZ13	BnaC06g15540D	Novel
hap.qFT.C06.3	C06	16_25304856_25453199_H43_3	9.16e-05	Budding	YZ13	BnaC06g24760D	Novel
hap.qFT.C06.4	C06	16_34615121_34620843_H68_2	2.2376e-08	Bolting, IBD	WH13	BnaC06g37300D	[15, 16, 27, 30]
hap.qFT.C07	C07	17_41330007_41330056_H71_1	9.41e-05	Budding	WH13	BnaC07g39990D	Novel
hap.qFT.C08	C08	18_36188296_36258007_H73_2	3.61411e-07	Bolting, DTF	WH13, WH15, BLUE	BnaC08g42660D	[15]
Where, a Physical position of lead haplotype b p-value of lead haplotype in MLM module c Trait: Trait: Budding, Bolting, DTF - Days to flowering; IBD - Interval between DTF and bolting d most important gene of representative QTL e Details of the known loci are provided in the reference

## Sheet: S7
Table S7: QTL hotspots/clusters identified in hap-GWAS
QTL clusters	QTLs	Chr	Position (bp)	Haplotypea	p-valueb	Traitc	Environment	Candidate gened	Referencese
1	hap.qFT.A03.1	A03	4449864 - 7354958	3_6449394_6450712_H32_3	6.72e-05	Budding, DTF	WH15, BLUE	BnaA03g13320D	[27, 30-33]
	hap.qFT.A03.2	A03	21169129 - 24691086	3_23763317_23771118_H107_1	0.000142387	Budding, Bolting, DTF, IBD	WH13, WH15, YZ13	BnaA03g45160D	[14, 15, 30, 37]
	hap.qFT.A03.3	A03	26381063 - 28044800	3_27281196_27313329_H130_2	6.02e-09	Bolting, DTF, IBD	WH13, BLUE	BnaA03g51000D	[37]
2	hap.qFT.A05.1	A05	1106190 - 2962227	5_2054051_2240755_H9_6	5.83e-05	DTF	WH14, WH15, BLUE	BnaA05g05560D	[15, 33]
	hap.qFT.A05.2	A05	10202595 - 12507122	5_11407689_11696969_H42_5	0.000312002	IBD	YZ13	BnaA05g17250D	Novel
	hap.qFT.A05.3	A05	16665266 - 18497036	5_17488628_17502018_H60_2	4.47806e-05	Bolting	WH13	BnaA05g22950D	Novel
3	hap.qFT.A06.1	A06	2371724 - 3480854	6_2892632_2893533_H15_2	0.000239	Budding	WH13	BnaA06g04050D	Novel
	hap.qFT.A06.2	A06	8448814 - 10502664	6_9361598_9685950_H29_6	6.47781e-05	Bolting, IBD	WH13, BLUE	BnaA06g16420D	Novel
	hap.qFT.A06.3	A06	21951610 - 23767356	6_22776542_22776962_H64_2	0.000344	Budding	YZ13	BnaA06g34030D	Novel
4	hap.qFT.A09.1	A09	11992649 - 13969657	9_12990762_13460205_H19_2	0.000100107	IBD	BLUE	BnaA09g19420D	Novel
	hap.qFT.A09.2	A09	22300244 - 24212441	9_23259026_23364044_H34_4	0.000189717	Budding	BLUE	BnaA09g30390D	Novel
	hap.qFT.A09.3	A09	27042932 - 28732259	9_27929399_27937900_H47_3	0.000218291	Bolting	WH14	BnaA09g40710D	Novel
5	hap.qFT.A10.1	A10	50557 - 1358792	10_365365_366340_H2_2	0.00024723	Budding	BLUE	BnaA10g02550D	Novel
	hap.qFT.A10.2	A10	5777231 - 6790728	10_6715671_6782989_H21_5	6.54798e-05	IBD	WH13	BnaA10g07690D	Novel
	hap.qFT.A10.3	A10	12579079 - 15950501	10_13986258_13988043_H50_1	6.56e-07	Bolting, DTF, IBD	WH13, WH14, WH15, BLUE	BnaA10g22080D	[11, 12, 14, 16, 30-34]
6	hap.qFT.C02.1	C02	11109632 - 13200702	12_12078809_12308084_H8_1	7.1e-05	Budding	YZ13	BnaC02g15870D	Novel
	hap.qFT.C02.2	C02	39384817 - 40548252	12_39990665_40002674_H63_2	0.00027	DTF	WH13	BnaC02g36310D	[15, 25, 30]
	hap.qFT.C02.3	C02	44491810 - 45839633	12_45446722_45789301_H78_1	1.39e-05	Budding	YZ13	BnaC02g41760D	Novel
7	hap.qFT.C06.1	C06	12052490 - 13574792	16_12782977_12790799_H24_2	0.000180828	Bolting	YZ13	BnaC06g10070D	Novel
	hap.qFT.C06.2	C06	17363649 - 18696795	16_17917307_17955276_H30_1	9.75e-05	Budding	YZ13	BnaC06g15540D	Novel
	hap.qFT.C06.3	C06	24474132 - 26439164	16_25304856_25453199_H43_3	9.16e-05	Budding	YZ13	BnaC06g24760D	Novel
	hap.qFT.C06.4	C06	33618683 - 35512505	16_34615121_34620843_H68_2	2.2376e-08	Bolting, IBD	WH13	BnaC06g37300D	[15, 16, 27, 30]
Where, a Physical position of lead haplotype b p-value of lead haplotype in MLM module c Trait: Trait: Budding, Bolting, DTF - Days to flowering; IBD - Interval between DTF and bolting d most important gene of representative QTL e Details of the known loci are provided in the reference

## Sheet: S8
Table S8: Integration of SNP and hap-GWAS with the co-localization of flowering related genomic loci
Integrated/co-localized regions	SNP QTLs	Hap QTLs	Chr	Start (bp)	End (bp)	Trait	Environment	Candidate genes	References
FT.A03.1	qFT.A03.1	hap.qFT.A03.1	A03	5461429	7354958	Budding, DTF	WH15, BLUE	BnaA03g13320D	[16, 23, 27, 30-33]
FT.A03.2		hap.qFT.A03.2	A03	21169129	24691086	Budding, Bolting, DTF, IBD	WH13, WH15, YZ13	BnaA03g45160D	[14, 15, 30, 37]
FT.A03.3	qFT.A03.2	hap.qFT.A03.3	A03	26381063	27390264	Bolting, DTF, IBD	WH13, BLUE	BnaA03g51440D	[16, 37]
FT.A07.1	qFT.A07.1	hap.qFT.A07.1	A07	12369151	14660105	Budding, Bolting, IBD	WH13, WH15	BnaA07g14740D	Novel
FT.A07.2	qFT.A07.2	hap.qFT.A07.2	A07	22475699	23971258	Budding, Bolting, DTF	YZ13, WH15, BLUE	BnaA07g33460D	[15, 32, 37]
FT.A08		hap.qFT.A08	A08	1419541	3528325	Bolting, DTF, IBD	WH13, WH15, BLUE	BnaA08g02650D	Novel
FT.A10	qFT.A10	hap.qFT.A10.3	A10	13003129	15950501	Bolting, DTF, IBD	WH13, WH14, WH15, YZ13, BLUE	BnaA10g22080D	[11, 12, 14, 16, 30-34]
FT.C06	qFT.C06	hap.qFT.C06.3	C06	24474132	26439164	Budding	WH14, YZ13	BnaC06g24760D	Novel
FT.C07	qFT.C07.2	hap.qFT.C07	C07	42132575	42329760	Budding, IBD	WH13, BLUE	BnaC07g43150D	Novel
FT.C08		hap.qFT.C08	C08	35264196	37160035	Bolting, DTF	WH13, WH15, BLUE	BnaC08g42660D	[15]

## Sheet: S9
Table S9: Integrated and colocalized regions identified flowering time candidate genes
Integrated/co-localized regions	Chr	Start (bp)	End (bp)	B napus ID	AT Ortholog	Annotation
FT.A03.1	chrA03	5461429	5461950	BnaA03g12070D	AT4G01500.1	AP2/B3-like transcriptional factor family protein		NGATHA4 (NGA4); CONTAINS InterPro DOMAIN/s: Transcriptional factor B3 (InterPro:IPR003340); BEST Arabidopsis thaliana protein match is: AP2/B3-like transcriptional factor family protein (TAIR:AT1G01030.1); Has 1433 Blast hits to 1432 proteins in 74 species: Archae - 0; Bacteria - 0; Metazoa - 0; Fungi - 2; Plants - 1431; Viruses - 0; Other Eukaryotes - 0 (source: NCBI BLink).
	chrA03	5591785	5593248	BnaA03g12310D	AT5G53300.4	ubiquitin-conjugating enzyme 10	Encodes a ubiquitin conjugating enzyme.	ubiquitin-conjugating enzyme 10 (UBC10); CONTAINS InterPro DOMAIN/s: Ubiquitin-conjugating enzyme/RWD-like (InterPro:IPR016135), Ubiquitin-conjugating enzyme, E2 (InterPro:IPR000608); BEST Arabidopsis thaliana protein match is: ubiquitin conjugating enzyme 9 (TAIR:AT4G27960.1).
	chrA03	5790952	5792010	BnaA03g12700D	AT5G52250.1	Transducin/WD40 repeat-like superfamily protein	Encodes a transducin protein whose gene expression is induced by UV-B. This induction is reduced in hy5 mutant and may be a target of HY5 during UV-B response. Functions as a repressor of UV-B signaling.	Transducin/WD40 repeat-like superfamily protein; CONTAINS InterPro DOMAIN/s: WD40 repeat 2 (InterPro:IPR019782), WD40 repeat-like-containing domain (InterPro:IPR011046), WD40-repeat-containing domain (InterPro:IPR017986), WD40/YVTN repeat-like-containing domain (InterPro:IPR015943), WD40 repeat (InterPro:IPR001680), WD40 repeat, subgroup (InterPro:IPR019781); BEST Arabidopsis thaliana protein mat…
	chrA03	5891139	5893972	BnaA03g12970D	AT5G51870.3	AGAMOUS-like 71	Encodes a MADS-box transcription factor involved in floral transition.	AGAMOUS-like 71 (AGL71); FUNCTIONS IN: sequence-specific DNA binding transcription factor activity; INVOLVED IN: regulation of transcription, DNA-dependent; LOCATED IN: nucleus; EXPRESSED IN: embryo, leaf whorl, flower; EXPRESSED DURING: petal differentiation and expansion stage, E expanded cotyledon stage, D bilateral stage; CONTAINS InterPro DOMAIN/s: Transcription factor, MADS-box (InterPro:IP…
	chrA03	5903258	5905849	BnaA03g12980D	AT5G51860.2	K-box region and MADS-box transcription factor family protein	Encodes a MADS-box transcription factor involved in floral transition.	K-box region and MADS-box transcription factor family protein ; FUNCTIONS IN: sequence-specific DNA binding transcription factor activity; INVOLVED IN: regulation of transcription, DNA-dependent; LOCATED IN: nucleus; EXPRESSED IN: embryo; EXPRESSED DURING: E expanded cotyledon stage, D bilateral stage; CONTAINS InterPro DOMAIN/s: Transcription factor, MADS-box (InterPro:IPR002100), Transcription …
	chrA03	5998751	6007985	BnaA03g13220D	AT5G51230.1	VEFS-Box of polycomb protein	Polycomb group protein with zinc finger domain involved in negative regulation of reproductive development. Forms a complex with FIE, CLF, and MSI1. This complex modulates the expression of target genes including AG, PI and AP3.	EMBRYONIC FLOWER 2 (EMF2); CONTAINS InterPro DOMAIN/s: Polycomb protein, VEFS-Box (InterPro:IPR019135); BEST Arabidopsis thaliana protein match is: VEFS-Box of polycomb protein (TAIR:AT4G16845.1); Has 297 Blast hits to 235 proteins in 79 species: Archae - 0; Bacteria - 0; Metazoa - 134; Fungi - 2; Plants - 148; Viruses - 0; Other Eukaryotes - 13 (source: NCBI BLink).
	chrA03	6053113	6055294	BnaA03g13320D	AT4G00650.1	FRIGIDA-like protein	Encodes a major determinant of natural variation in Arabidopsis flowering time. Dominant alleles of FRI confer a vernalization requirement causing plants to overwinter vegetatively. Many early flowering accessions carry loss-of-function fri alleles .Twenty distinct haplotypes that contain non-functional FRI alleles have been identified and the distribution analyzed in over 190 accessions. The com…	FRIGIDA (FRI); CONTAINS InterPro DOMAIN/s: Frigida-like (InterPro:IPR012474); BEST Arabidopsis thaliana protein match is: FRIGIDA-like protein (TAIR:AT5G48385.1); Has 841 Blast hits to 841 proteins in 38 species: Archae - 0; Bacteria - 0; Metazoa - 0; Fungi - 0; Plants - 841; Viruses - 0; Other Eukaryotes - 0 (source: NCBI BLink).
	chrA03	6103810	6105825	BnaA03g13450D	AT5G50915.2	basic helix-loop-helix (bHLH) DNA-binding superfamily protein		basic helix-loop-helix (bHLH) DNA-binding superfamily protein; FUNCTIONS IN: DNA binding, sequence-specific DNA binding transcription factor activity; INVOLVED IN: response to gibberellin stimulus; LOCATED IN: nucleus; EXPRESSED IN: 23 plant structures; EXPRESSED DURING: 13 growth stages; CONTAINS InterPro DOMAIN/s: Helix-loop-helix DNA-binding domain (InterPro:IPR001092), Helix-loop-helix DNA-bi…
	chrA03	6125482	6127190	BnaA03g13470D	AT5G50870.1	ubiquitin-conjugating enzyme 27		ubiquitin-conjugating enzyme 27 (UBC27); FUNCTIONS IN: ubiquitin-protein ligase activity; INVOLVED IN: ubiquitin-dependent protein catabolic process; LOCATED IN: cellular_component unknown; EXPRESSED IN: 24 plant structures; EXPRESSED DURING: 14 growth stages; CONTAINS InterPro DOMAIN/s: Ubiquitin-conjugating enzyme/RWD-like (InterPro:IPR016135), Ubiquitin-associated/translation elongation factor…
	chrA03	6199960	6201708	BnaA03g13580D	AT5G50570.2	Squamosa promoter-binding protein-like (SBP domain) transcription factor family protein		Squamosa promoter-binding protein-like (SBP domain) transcription factor family protein; FUNCTIONS IN: DNA binding, sequence-specific DNA binding transcription factor activity; INVOLVED IN: regulation of transcription; LOCATED IN: nucleus; CONTAINS InterPro DOMAIN/s: Transcription factor, SBP-box (InterPro:IPR004333); BEST Arabidopsis thaliana protein match is: Squamosa promoter-binding protein-l…
	chrA03	6228388	6229128	BnaA03g13620D	AT4G25490.1	C-repeat/DRE binding factor 1	Transcriptional activator that binds to the DRE/CRT regulatory element and induces COR (cold-regulated) gene expression increasing plant freezing tolerance. It encodes a member of the DREB subfamily A-1 of ERF/AP2 transcription factor family (CBF1). The protein contains one AP2 domain. There are six members in this subfamily, including CBF1, CBF2, and CBF3. This gene is involved in response to lo…	C-repeat/DRE binding factor 1 (CBF1); CONTAINS InterPro DOMAIN/s: DNA-binding, integrase-type (InterPro:IPR016177), Pathogenesis-related transcriptional factor/ERF, DNA-binding (InterPro:IPR001471); BEST Arabidopsis thaliana protein match is: C-repeat/DRE binding factor 2 (TAIR:AT4G25470.1); Has 30201 Blast hits to 17322 proteins in 780 species: Archae - 12; Bacteria - 1396; Metazoa - 17338; Fung…
	chrA03	6240056	6245305	BnaA03g13630D	AT5G10140.1	K-box region and MADS-box transcription factor family protein	MADS-box protein encoded by FLOWERING LOCUS C - transcription factor that functions as a repressor of floral transition and contributes to temperature compensation of the circadian clock. Expression is downregulated during cold treatment. Vernalization, FRI and the autonomous pathway all influence the state of FLC chromatin. Both maternal and paternal alleles are reset by vernalization, but their…	FLOWERING LOCUS C (FLC); CONTAINS InterPro DOMAIN/s: Transcription factor, MADS-box (InterPro:IPR002100), Transcription factor, K-box (InterPro:IPR002487); BEST Arabidopsis thaliana protein match is: K-box region and MADS-box transcription factor family protein (TAIR:AT1G77080.4); Has 1807 Blast hits to 1807 proteins in 277 species: Archae - 0; Bacteria - 0; Metazoa - 736; Fungi - 347; Plants - 3…
	chrA03	6307080	6307385	BnaA03g13730D	AT2G30140.1	UDP-Glycosyltransferase superfamily protein	Encodes a putative glycosyltransferase. Regulates flowering time via FLOWERING LOCUS C.	UDP-Glycosyltransferase superfamily protein; CONTAINS InterPro DOMAIN/s: UDP-glucuronosyl/UDP-glucosyltransferase (InterPro:IPR002213); BEST Arabidopsis thaliana protein match is: UDP-Glycosyltransferase superfamily protein (TAIR:AT2G30150.1); Has 7945 Blast hits to 7893 proteins in 488 species: Archae - 0; Bacteria - 512; Metazoa - 2235; Fungi - 27; Plants - 5022; Viruses - 79; Other Eukaryotes …
	chrA03	6307492	6309741	BnaA03g13740D	AT2G30140.1	UDP-Glycosyltransferase superfamily protein	Encodes a putative glycosyltransferase. Regulates flowering time via FLOWERING LOCUS C.	UDP-Glycosyltransferase superfamily protein; CONTAINS InterPro DOMAIN/s: UDP-glucuronosyl/UDP-glucosyltransferase (InterPro:IPR002213); BEST Arabidopsis thaliana protein match is: UDP-Glycosyltransferase superfamily protein (TAIR:AT2G30150.1); Has 7945 Blast hits to 7893 proteins in 488 species: Archae - 0; Bacteria - 512; Metazoa - 2235; Fungi - 27; Plants - 5022; Viruses - 79; Other Eukaryotes …
	chrA03	6332507	6334339	BnaA03g13820D	AT2G30250.1	WRKY DNA-binding protein 25	member of WRKY Transcription Factor; Group I. Located in nucleus. Involved in response to various abiotic stresses - especially salt stress.	WRKY DNA-binding protein 25 (WRKY25); CONTAINS InterPro DOMAIN/s: DNA-binding WRKY (InterPro:IPR003657); BEST Arabidopsis thaliana protein match is: WRKY DNA-binding protein 26 (TAIR:AT5G07100.1); Has 5787 Blast hits to 3061 proteins in 192 species: Archae - 0; Bacteria - 0; Metazoa - 0; Fungi - 0; Plants - 5747; Viruses - 0; Other Eukaryotes - 40 (source: NCBI BLink).
	chrA03	6400619	6404603	BnaA03g13980D	AT2G30470.1	high-level expression of sugar-inducible gene 2	HSI2 is a member of a novel family of B3 domain proteins with a sequence similar to the ERF-associated amphiphilic repression (EAR) motif. It functions as an active repressor of the Spo minimal promoter (derived from a gene for sweet potato sporamin A1) through the EAR motif. It contains a plant-specific B3 DNA-binding domain. The Arabidopsis genome contains 42 genes with B3 domains which could b…	high-level expression of sugar-inducible gene 2 (HSI2); CONTAINS InterPro DOMAIN/s: Transcriptional factor B3 (InterPro:IPR003340), Zinc finger, CW-type (InterPro:IPR011124); BEST Arabidopsis thaliana protein match is: HSI2-like 1 (TAIR:AT4G32010.1); Has 1263 Blast hits to 1242 proteins in 97 species: Archae - 0; Bacteria - 5; Metazoa - 31; Fungi - 0; Plants - 1168; Viruses - 0; Other Eukaryotes …
	chrA03	6929076	6937274	BnaA03g15030D	AT2G32700.2	LEUNIG_homolog	Encodes a WD40 repeat and LUFS domain containing protein that is similar to LUG. Interacts physically with SEUSS and likely functions as part of a repressor complex that represses AG. Involved in cell wall modifications necessary for mucilage extrusion.	LEUNIG_homolog (LUH); CONTAINS InterPro DOMAIN/s: WD40 repeat 2 (InterPro:IPR019782), LisH dimerisation motif, subgroup (InterPro:IPR013720), WD40 repeat, conserved site (InterPro:IPR019775), WD40 repeat (InterPro:IPR001680), G-protein beta WD-40 repeat, region (InterPro:IPR020472), WD40 repeat-like-containing domain (InterPro:IPR011046), WD40-repeat-containing domain (InterPro:IPR017986), WD40/Y…
	chrA03	7141819	7143696	BnaA03g15390D	AT2G33380.1	Caleosin-related family protein	Encodes a calcium binding protein whose mRNA is induced upon treatment with NaCl, ABA and in response to dessication. mRNA expression under drought conditions is apparent particularly in leaves and flowers. Isoform of caleosin with a role as a peroxygenase involved in oxylipin metabolism during biotic and abiotic stress.	RESPONSIVE TO DESSICATION 20 (RD20); FUNCTIONS IN: lipoxygenase activity, calcium ion binding; INVOLVED IN: in 7 processes; LOCATED IN: chloroplast membrane, microsome, vacuole; EXPRESSED IN: 21 plant structures; EXPRESSED DURING: 13 growth stages; CONTAINS InterPro DOMAIN/s: Caleosin related (InterPro:IPR007736); BEST Arabidopsis thaliana protein match is: seed gene 1 (TAIR:AT4G26740.1); Has 344…
	chrA03	7201775	7202776	BnaA03g15570D	AT2G33720.1	AP2/B3-like transcriptional factor family protein		AP2/B3-like transcriptional factor family protein; FUNCTIONS IN: sequence-specific DNA binding transcription factor activity; INVOLVED IN: regulation of transcription, DNA-dependent; LOCATED IN: chloroplast; CONTAINS InterPro DOMAIN/s: Transcriptional factor B3 (InterPro:IPR003340); BEST Arabidopsis thaliana protein match is: unknown protein (TAIR:AT1G78640.1); Has 94 Blast hits to 88 proteins in…
	chrA03	7224883	7225842	BnaA03g15630D	AT2G33835.1	Zinc finger C-x8-C-x5-C-x3-H type family protein	Encodes a zinc finger domain containing protein that is expressed in the shoot/root apex and vasculature, and acts with FRI to repress flowering.FES1 mutants in a Col(FRI+) background will flower early under inductive conditions.	FRIGIDA-ESSENTIAL 1 (FES1); FUNCTIONS IN: zinc ion binding, nucleic acid binding; INVOLVED IN: positive regulation of vernalization response; LOCATED IN: cellular_component unknown; EXPRESSED IN: shoot apex, vascular tissue, root tip; CONTAINS InterPro DOMAIN/s: Zinc finger, CCCH-type (InterPro:IPR000571); BEST Arabidopsis thaliana protein match is: Zinc finger C-x8-C-x5-C-x3-H type family protei…
	chrA03	7353236	7354958	BnaA03g15880D	AT2G34555.1	gibberellin 2-oxidase 3	Encodes a gibberellin 2-oxidase that acts on C19 gibberellins to deactivate them.	gibberellin 2-oxidase 3 (ATGA2OX3); CONTAINS InterPro DOMAIN/s: Oxoglutarate/iron-dependent oxygenase (InterPro:IPR005123); BEST Arabidopsis thaliana protein match is: gibberellin 2-oxidase (TAIR:AT1G30040.1); Has 8137 Blast hits to 8105 proteins in 983 species: Archae - 0; Bacteria - 1095; Metazoa - 80; Fungi - 810; Plants - 4851; Viruses - 0; Other Eukaryotes - 1301 (source: NCBI BLink).
FT.A03.2	chrA03	21169129	21173381	BnaA03g42200D	AT4G15880.1	Cysteine proteinases superfamily protein	EARLY IN SHORT DAYS 4 Arabidopsis mutant shows extreme early flowering and alterations in shoot development. It encodes a SUMO protease, located predominantly at the periphery of the nucleus. Accelerates the transition from vegetative growth to flowering. Probably acts in the same pathway as NUA in affecting flowering time, vegetative and inflorescence development.	EARLY IN SHORT DAYS 4 (ESD4); CONTAINS InterPro DOMAIN/s: Peptidase C48, SUMO/Sentrin/Ubl1 (InterPro:IPR003653); BEST Arabidopsis thaliana protein match is: UB-like protease 1A (TAIR:AT3G06910.1); Has 30201 Blast hits to 17322 proteins in 780 species: Archae - 12; Bacteria - 1396; Metazoa - 17338; Fungi - 3422; Plants - 5037; Viruses - 0; Other Eukaryotes - 2996 (source: NCBI BLink).
	chrA03	21339882	21341252	BnaA03g42560D	AT4G16430.1	basic helix-loop-helix (bHLH) DNA-binding superfamily protein		basic helix-loop-helix (bHLH) DNA-binding superfamily protein; FUNCTIONS IN: DNA binding, sequence-specific DNA binding transcription factor activity; INVOLVED IN: regulation of transcription; LOCATED IN: nucleus; EXPRESSED IN: 22 plant structures; EXPRESSED DURING: 13 growth stages; CONTAINS InterPro DOMAIN/s: Helix-loop-helix DNA-binding domain (InterPro:IPR001092), Helix-loop-helix DNA-binding…
	chrA03	21615896	21617002	BnaA03g43080D	AT4G17460.1	Homeobox-leucine zipper protein 4 (HB-4) / HD-ZIP protein	Encodes a class II HD-ZIP protein that regulates meristematic activity in different tissues, and that it is necessary for the correct formation of the gynoecium.	HAT1; FUNCTIONS IN: DNA binding, sequence-specific DNA binding transcription factor activity; INVOLVED IN: regulation of transcription, DNA-dependent, transcription, regulation of transcription; LOCATED IN: nucleus; EXPRESSED IN: 22 plant structures; EXPRESSED DURING: 13 growth stages; CONTAINS InterPro DOMAIN/s: HD-ZIP protein, N-terminal (InterPro:IPR006712), Helix-turn-helix motif, lambda-like…
	chrA03	21665133	21667117	BnaA03g43190D	AT4G17640.1	casein kinase II beta chain 2	Encodes casein kinase II beta (regulatory) subunit.	casein kinase II beta chain 2 (CKB2); FUNCTIONS IN: protein kinase regulator activity; INVOLVED IN: protein amino acid phosphorylation; LOCATED IN: protein kinase CK2 complex; EXPRESSED IN: 24 plant structures; EXPRESSED DURING: 15 growth stages; CONTAINS InterPro DOMAIN/s: Casein kinase II, regulatory subunit, alpha-helical (InterPro:IPR016149), Casein kinase II, regulatory subunit, beta-sheet (…
	chrA03	21866422	21867542	BnaA03g43500D	AT4G17980.1	NAC domain containing protein 71		NAC domain containing protein 71 (NAC071); FUNCTIONS IN: sequence-specific DNA binding transcription factor activity; INVOLVED IN: multicellular organismal development, regulation of transcription; LOCATED IN: cellular_component unknown; CONTAINS InterPro DOMAIN/s: No apical meristem (NAM) protein (InterPro:IPR003441); BEST Arabidopsis thaliana protein match is: NAC domain containing protein 96 (…
	chrA03	21923545	21927518	BnaA03g43540D	AT4G18020.6	CheY-like two-component responsive regulator family protein	Encodes pseudo-response regulator 2 (APRR2) that interacts with a calcium sensor (CML9).	APRR2; CONTAINS InterPro DOMAIN/s: Myb-like DNA-binding domain, SHAQKYF class (InterPro:IPR006447), CheY-like (InterPro:IPR011006), Myb, DNA-binding (InterPro:IPR014778), Homeodomain-like (InterPro:IPR009057), Signal transduction response regulator, receiver domain (InterPro:IPR001789), HTH transcriptional regulator, Myb-type, DNA-binding (InterPro:IPR017930), Homeodomain-related (InterPro:IPR012…
	chrA03	22077088	22081741	BnaA03g43820D	AT4G18960.1	K-box region and MADS-box transcription factor family protein	Floral homeotic gene encoding a MADS domain transcription factor. Specifies floral meristem and carpel and stamen identity. Binds CArG box sequences. It is the only C function gene. It interacts genetically with the other homeotic genes to specify the floral organs.	AGAMOUS (AG); FUNCTIONS IN: DNA binding, sequence-specific DNA binding transcription factor activity; INVOLVED IN: stamen development, maintenance of floral organ identity, leaf development, carpel development; LOCATED IN: nucleus; EXPRESSED IN: 13 plant structures; EXPRESSED DURING: 6 growth stages; CONTAINS InterPro DOMAIN/s: Transcription factor, MADS-box (InterPro:IPR002100), Transcription fa…
	chrA03	22589248	22592322	BnaA03g44500D	AT4G20270.1	Leucine-rich receptor-like protein kinase family protein	Encodes a CLAVATA1-related receptor kinase-like protein required for both shoot and flower meristem function. It has a broad expression pattern and is involved in vascular strand development in the leaf, control of leaf shape, size and symmetry, male gametophyte development and ovule specification and function.	BARELY ANY MERISTEM 3 (BAM3); FUNCTIONS IN: protein serine/threonine kinase activity, protein kinase activity, ATP binding; INVOLVED IN: regulation of meristem growth, protein amino acid phosphorylation, transmembrane receptor protein tyrosine kinase signaling pathway, leaf development, floral organ development; LOCATED IN: endomembrane system; EXPRESSED IN: 21 plant structures; EXPRESSED DURING:…
	chrA03	22620530	22622199	BnaA03g44540D	AT4G20380.7	LSD1 zinc finger family protein	LSD1 monitors a superoxide-dependent signal and negatively regulates a plant cell death pathway. contains zinc-finger motifs. LSD1 negatively regulates a basal defense pathway that can act upstream or independently of both NIM1/NPR1 function and SA accumulation following avirulent or virulent pathogen challenge	LESION SIMULATING DISEASE (LSD1); FUNCTIONS IN: sequence-specific DNA binding transcription factor activity; INVOLVED IN: in 11 processes; EXPRESSED IN: 24 plant structures; EXPRESSED DURING: 15 growth stages; CONTAINS InterPro DOMAIN/s: Zinc finger, LSD1-type (InterPro:IPR005735); BEST Arabidopsis thaliana protein match is: lsd one like 1 (TAIR:AT1G32540.1); Has 362 Blast hits to 294 proteins in…
	chrA03	22724844	22726411	BnaA03g44700D	AT4G21440.1	MYB-like 102	Encodes a MYB transcription factor involved in wounding and osmotic stress response. Member of the R2R3 factor gene family.	MYB-like 102 (MYB102); CONTAINS InterPro DOMAIN/s: SANT, DNA-binding (InterPro:IPR001005), Homeodomain-like (InterPro:IPR009057), Myb, DNA-binding (InterPro:IPR014778), HTH transcriptional regulator, Myb-type, DNA-binding (InterPro:IPR017930), Homeodomain-related (InterPro:IPR012287), Myb transcription factor (InterPro:IPR015495); BEST Arabidopsis thaliana protein match is: myb domain protein 74 …
	chrA03	22738118	22740900	BnaA03g44730D	AT4G21540.1	sphingosine kinase 1	Encodes a sphingosine kinase, also has enzyme activity towards other plant long-chain sphingoid bases. Involved in guard cell ABA signalling and seed germination.	sphingosine kinase 1 (SPHK1); FUNCTIONS IN: diacylglycerol kinase activity, sphinganine kinase activity, D-erythro-sphingosine kinase activity; INVOLVED IN: activation of protein kinase C activity by G-protein coupled receptor protein signaling pathway, seed germination, response to abscisic acid stimulus; LOCATED IN: plant-type vacuole membrane, vacuole; CONTAINS InterPro DOMAIN/s: Diacylglycero…
	chrA03	22805372	22811055	BnaA03g44880D	AT4G21750.2	Homeobox-leucine zipper family protein / lipid-binding START domain-containing protein	Encodes a homeobox protein similar to GL2. It is expressed in both the apical and basal daughter cells of the zygote as well as their progeny. Expression is detected starting the two-celled stage of embryo development and is later restricted to the outermost, epidermal cell layer from its inception. Its promoter is highly modular with each region contributing to specific aspects of the gene's spa…	MERISTEM LAYER 1 (ATML1); FUNCTIONS IN: sequence-specific DNA binding, DNA binding, sequence-specific DNA binding transcription factor activity; INVOLVED IN: epidermal cell differentiation, regulation of transcription, DNA-dependent, cotyledon development; LOCATED IN: nucleus; EXPRESSED IN: 29 plant structures; EXPRESSED DURING: 14 growth stages; CONTAINS InterPro DOMAIN/s: Homeobox, conserved si…
	chrA03	22981564	22983975	BnaA03g45160D	AT4G22140.2	PHD finger family protein / bromo-adjacent homology (BAH) domain-containing protein		EARLY BOLTING IN SHORT DAYS (EBS); FUNCTIONS IN: DNA binding, zinc ion binding; INVOLVED IN: positive regulation of flower development, regulation of transcription, DNA-dependent, seed germination; LOCATED IN: cellular_component unknown; EXPRESSED IN: 23 plant structures; EXPRESSED DURING: 13 growth stages; CONTAINS InterPro DOMAIN/s: Zinc finger, PHD-type, conserved site (InterPro:IPR019786), Zi…
	chrA03	23232896	23237783	BnaA03g45650D	AT4G22950.1	AGAMOUS-like 19	MADS-box protein AGL19	AGAMOUS-like 19 (AGL19); CONTAINS InterPro DOMAIN/s: Transcription factor, MADS-box (InterPro:IPR002100), Transcription factor, K-box (InterPro:IPR002487); BEST Arabidopsis thaliana protein match is: AGAMOUS-like 14 (TAIR:AT4G11880.1); Has 7291 Blast hits to 7288 proteins in 921 species: Archae - 2; Bacteria - 15; Metazoa - 646; Fungi - 323; Plants - 6182; Viruses - 0; Other Eukaryotes - 123 (sou…
	chrA03	23337200	23340971	BnaA03g45730D	AT4G23100.3	glutamate-cysteine ligase	Encodes the enzyme glutamate-cysteine ligase catalyzing the first, and rate-limiting, step of glutathione biosynthesis. Required for cell proliferation at the root tip. Involved in susceptibility to the bacterial pathogen Pseudomonas syringae. Mutants are phytoalexin defective.	glutamate-cysteine ligase (GSH1); CONTAINS InterPro DOMAIN/s: Glutamate--cysteine ligase, GCS2 (InterPro:IPR006336), Glutamate--cysteine ligase, plant (InterPro:IPR011556).
	chrA03	23431238	23432355	BnaA03g45910D	AT4G23340.1	2-oxoglutarate (2OG) and Fe(II)-dependent oxygenase superfamily protein		2-oxoglutarate (2OG) and Fe(II)-dependent oxygenase superfamily protein; FUNCTIONS IN: oxidoreductase activity; INVOLVED IN: metabolic process; LOCATED IN: cellular_component unknown; CONTAINS InterPro DOMAIN/s: Oxoglutarate/iron-dependent oxygenase (InterPro:IPR005123); BEST Arabidopsis thaliana protein match is: 2-oxoglutarate (2OG) and Fe(II)-dependent oxygenase superfamily protein (TAIR:AT5G5…
	chrA03	23457488	23458412	BnaA03g45980D	AT4G23450.3	RING/U-box superfamily protein	AtAIRP1 gene encodes a C3H2C3-type RING E3 Ub ligase. It has been shown to be a positive regulator in the Arabidopsis ABA-dependent drought response.	RING/U-box superfamily protein; FUNCTIONS IN: zinc ion binding; EXPRESSED IN: 9 plant structures; EXPRESSED DURING: LP.04 four leaves visible, 4 anthesis, petal differentiation and expansion stage; CONTAINS InterPro DOMAIN/s: Zinc finger, RING-type (InterPro:IPR001841), Zinc finger, C3HC4 RING-type (InterPro:IPR018957); BEST Arabidopsis thaliana protein match is: RING/U-box superfamily protein (T…
	chrA03	23700255	23701187	BnaA03g46240D	AT4G23750.2	cytokinin response factor 2	encodes a member of the ERF (ethylene response factor) subfamily B-5 of ERF/AP2 transcription factor family. The protein contains one AP2 domain. There are 7 members in this subfamily. Monopteros target gene.	cytokinin response factor 2 (CRF2); CONTAINS InterPro DOMAIN/s: DNA-binding, integrase-type (InterPro:IPR016177), Pathogenesis-related transcriptional factor/ERF, DNA-binding (InterPro:IPR001471); BEST Arabidopsis thaliana protein match is: cytokinin response factor 1 (TAIR:AT4G11140.1); Has 35333 Blast hits to 34131 proteins in 2444 species: Archae - 798; Bacteria - 22429; Metazoa - 974; Fungi -…
	chrA03	23721405	23722575	BnaA03g46280D	AT4G23810.1	WRKY family transcription factor	member of WRKY Transcription Factor; Group III	WRKY53; FUNCTIONS IN: protein binding, DNA binding, transcription activator activity, sequence-specific DNA binding transcription factor activity; INVOLVED IN: in 6 processes; LOCATED IN: nucleus, chloroplast; EXPRESSED IN: 20 plant structures; EXPRESSED DURING: 12 growth stages; CONTAINS InterPro DOMAIN/s: DNA-binding WRKY (InterPro:IPR003657); BEST Arabidopsis thaliana protein match is: WRKY fa…
	chrA03	23873306	23875236	BnaA03g46480D	AT4G24150.1	growth-regulating factor 8	Growth regulating factor encoding transcription activator. One of the nine members of a GRF gene family, containing nuclear targeting domain. Involved in leaf development and expressed in shoot and flower.	growth-regulating factor 8 (GRF8); FUNCTIONS IN: transcription activator activity; INVOLVED IN: leaf development; LOCATED IN: nucleus, chloroplast envelope; EXPRESSED IN: 9 plant structures; EXPRESSED DURING: 6 growth stages; CONTAINS InterPro DOMAIN/s: Glutamine-Leucine-Glutamine, QLQ (InterPro:IPR014978), WRC (InterPro:IPR014977); BEST Arabidopsis thaliana protein match is: growth-regulating fa…
	chrA03	23990545	23993883	BnaA03g46780D	AT4G24540.1	AGAMOUS-like 24	Encodes a MADS-box protein involved in flowering. Regulates the expression of SOC1 and is also upregulated by SOC1. Binds with IMK3 kinase domain. Phosphorylated by IMK3; likely to be a target for IMK3 kinase domain.	AGAMOUS-like 24 (AGL24); FUNCTIONS IN: sequence-specific DNA binding, protein homodimerization activity, protein heterodimerization activity, sequence-specific DNA binding transcription factor activity; INVOLVED IN: floral whorl development, maintenance of floral meristem identity, maintenance of inflorescence meristem identity, floral meristem determinacy, regulation of timing of transition from…
	chrA03	23997069	24001749	BnaA03g46800D	AT4G24560.1	ubiquitin-specific protease 16	Encodes a ubiquitin-specific protease. There is no evidence for a phenotype in ubp16-1 mutants, however, double mutant analysis with ubp15 mutants reveals a role for UBP16 in plant development and cell proliferation.	ubiquitin-specific protease 16 (UBP16); FUNCTIONS IN: ubiquitin-specific protease activity, ubiquitin thiolesterase activity, zinc ion binding; INVOLVED IN: cell proliferation, flower development, shoot development, root development, leaf development; LOCATED IN: endomembrane system; EXPRESSED IN: 24 plant structures; EXPRESSED DURING: 15 growth stages; CONTAINS InterPro DOMAIN/s: Zinc finger, MY…
	chrA03	24021420	24024850	BnaA03g46830D	AT4G24620.1	phosphoglucose isomerase 1	The PGI1 gene encodes the plastid phospho-glucose (Glc) isomerase. While pgi1-1 mutant has a deficiency in leaf starch synthesis, it accumulates starch in root cap cells. Flowering time of the pgi1-1 mutant is significantly delayed under short-day conditions.	phosphoglucose isomerase 1 (PGI1); FUNCTIONS IN: glucose-6-phosphate isomerase activity; INVOLVED IN: positive regulation of flower development, starch metabolic process; LOCATED IN: cytosol, chloroplast stroma, chloroplast, plastid, chloroplast envelope; EXPRESSED IN: 24 plant structures; EXPRESSED DURING: 13 growth stages; CONTAINS InterPro DOMAIN/s: Phosphoglucose isomerase, conserved site (In…
	chrA03	24027342	24034154	BnaA03g46840D	AT4G24680.1	modifier of snc1	Encodes MOS1 (MODIFIER OF snc1). MOS1 contains a BAT2 domain that is conserved in plants and animals. MOS1 regulates the expression of SNC1, a TIR-NB-LRR-type of R protein.	MODIFIER OF snc1 (MOS1); FUNCTIONS IN: molecular_function unknown; INVOLVED IN: regulation of gene expression, epigenetic; EXPRESSED IN: 26 plant structures; EXPRESSED DURING: 14 growth stages; Has 5806 Blast hits to 4291 proteins in 546 species: Archae - 8; Bacteria - 946; Metazoa - 2312; Fungi - 705; Plants - 202; Viruses - 15; Other Eukaryotes - 1618 (source: NCBI BLink).
	chrA03	24122335	24123580	BnaA03g47030D	AT4G24960.1	HVA22 homologue D	Homologous to a eukaryote specific ABA- and stress-inducible gene first isolated from barley. Groups in one subfamily with ATHVA22E. Along with other members of the ATHVA22 family, it may be involved in regulation of autophagy during development.	HVA22 homologue D (HVA22D); CONTAINS InterPro DOMAIN/s: TB2/DP1/HVA22 related protein (InterPro:IPR004345); BEST Arabidopsis thaliana protein match is: HVA22 homologue E (TAIR:AT5G50720.1); Has 30201 Blast hits to 17322 proteins in 780 species: Archae - 12; Bacteria - 1396; Metazoa - 17338; Fungi - 3422; Plants - 5037; Viruses - 0; Other Eukaryotes - 2996 (source: NCBI BLink).
	chrA03	24204907	24209200	BnaA03g47220D	AT4G25230.2	RPM1 interacting protein 2	RPM1 interacting protein 2, has a CUE domain which is sufficient for the interaction with RPM1.Positive regulator of RPM1 and PRS2 mediated hypersensitive response.Functions as ubiquitin ligase and binds to RPM1.	RPM1 interacting protein 2 (RIN2); CONTAINS InterPro DOMAIN/s: Zinc finger, RING-type (InterPro:IPR001841), Zinc finger, C3HC4 RING-type (InterPro:IPR018957), Ubiquitin system component Cue (InterPro:IPR003892); BEST Arabidopsis thaliana protein match is: RPM1 interacting protein 3 (TAIR:AT5G51450.1); Has 2005 Blast hits to 1973 proteins in 236 species: Archae - 0; Bacteria - 2; Metazoa - 699; Fu…
	chrA03	24262642	24264300	BnaA03g47370D	AT4G25400.1	basic helix-loop-helix (bHLH) DNA-binding superfamily protein		basic helix-loop-helix (bHLH) DNA-binding superfamily protein; FUNCTIONS IN: DNA binding, sequence-specific DNA binding transcription factor activity; INVOLVED IN: regulation of transcription; LOCATED IN: nucleus; CONTAINS InterPro DOMAIN/s: Helix-loop-helix DNA-binding domain (InterPro:IPR001092), Helix-loop-helix DNA-binding (InterPro:IPR011598); BEST Arabidopsis thaliana protein match is: basi…
	chrA03	24271548	24273809	BnaA03g47380D	AT4G25410.1	basic helix-loop-helix (bHLH) DNA-binding superfamily protein		basic helix-loop-helix (bHLH) DNA-binding superfamily protein; FUNCTIONS IN: DNA binding, sequence-specific DNA binding transcription factor activity; INVOLVED IN: regulation of transcription; LOCATED IN: nucleus; EXPRESSED IN: root; CONTAINS InterPro DOMAIN/s: Helix-loop-helix DNA-binding domain (InterPro:IPR001092), Helix-loop-helix DNA-binding (InterPro:IPR011598); BEST Arabidopsis thaliana pr…
	chrA03	24299824	24301224	BnaA03g47400D	AT4G25420.1	2-oxoglutarate (2OG) and Fe(II)-dependent oxygenase superfamily protein	Encodes gibberellin 20-oxidase that is involved in the later steps of the gibberellin biosynthetic pathway. Regulated by a circadian clock. Weak expression response to far red light.	GA20OX1; CONTAINS InterPro DOMAIN/s: Isopenicillin N synthase (InterPro:IPR002283), Oxoglutarate/iron-dependent oxygenase (InterPro:IPR005123); BEST Arabidopsis thaliana protein match is: gibberellin 20 oxidase 2 (TAIR:AT5G51810.1); Has 8544 Blast hits to 8501 proteins in 990 species: Archae - 0; Bacteria - 1084; Metazoa - 124; Fungi - 981; Plants - 4942; Viruses - 0; Other Eukaryotes - 1413 (sou…
	chrA03	24313793	24315959	BnaA03g47420D	AT5G51870.1	AGAMOUS-like 71	Encodes a MADS-box transcription factor involved in floral transition.	AGAMOUS-like 71 (AGL71); FUNCTIONS IN: sequence-specific DNA binding transcription factor activity; INVOLVED IN: regulation of transcription, DNA-dependent; LOCATED IN: nucleus; EXPRESSED IN: embryo, leaf whorl, flower; EXPRESSED DURING: petal differentiation and expansion stage, E expanded cotyledon stage, D bilateral stage; CONTAINS InterPro DOMAIN/s: Transcription factor, MADS-box (InterPro:IP…
	chrA03	24318174	24318359	BnaA03g47430D	AT5G51860.2	K-box region and MADS-box transcription factor family protein	Encodes a MADS-box transcription factor involved in floral transition.	K-box region and MADS-box transcription factor family protein ; FUNCTIONS IN: sequence-specific DNA binding transcription factor activity; INVOLVED IN: regulation of transcription, DNA-dependent; LOCATED IN: nucleus; EXPRESSED IN: embryo; EXPRESSED DURING: E expanded cotyledon stage, D bilateral stage; CONTAINS InterPro DOMAIN/s: Transcription factor, MADS-box (InterPro:IPR002100), Transcription …
	chrA03	24506570	24508991	BnaA03g47710D	AT4G26000.1	RNA-binding KH domain-containing protein	Encodes a novel Arabidopsis gene encoding a polypeptide with K-homology (KH) RNA-binding modules, which acts on vegetative growth and pistil development. Genetic studies suggest that PEP interacts with element(s) of the CLAVATA signaling pathway.	PEPPER (PEP); FUNCTIONS IN: RNA binding, nucleic acid binding; INVOLVED IN: shoot development, gynoecium development; LOCATED IN: cellular_component unknown; EXPRESSED IN: 24 plant structures; EXPRESSED DURING: 14 growth stages; CONTAINS InterPro DOMAIN/s: K Homology, type 1, subgroup (InterPro:IPR018111), K Homology (InterPro:IPR004087), K Homology, type 1 (InterPro:IPR004088); BEST Arabidopsis …
	chrA03	24563271	24566288	BnaA03g47830D	AT4G26080.1	Protein phosphatase 2C family protein	Involved in abscisic acid (ABA) signal transduction. Negative regulator of ABA promotion of stomatal closure.	ABA INSENSITIVE 1 (ABI1); CONTAINS InterPro DOMAIN/s: Protein phosphatase 2C, manganese/magnesium aspartate binding site (InterPro:IPR000222), Protein phosphatase 2C-related (InterPro:IPR001932), Protein phosphatase 2C (InterPro:IPR015655), Protein phosphatase 2C, N-terminal (InterPro:IPR014045); BEST Arabidopsis thaliana protein match is: Protein phosphatase 2C family protein (TAIR:AT5G57050.1);…
	chrA03	24590486	24592208	BnaA03g47860D	AT4G26150.1	cytokinin-responsive gata factor 1	Encodes a member of the GATA factor family of zinc finger transcription factors. Modulate chlorophyll biosynthesis and glutamate synthase (GLU1/Fd-GOGAT) expression.	cytokinin-responsive gata factor 1 (CGA1); CONTAINS InterPro DOMAIN/s: Zinc finger, NHR/GATA-type (InterPro:IPR013088), Zinc finger, GATA-type (InterPro:IPR000679); BEST Arabidopsis thaliana protein match is: GATA type zinc finger transcription factor family protein (TAIR:AT5G56860.1); Has 1630 Blast hits to 1587 proteins in 190 species: Archae - 0; Bacteria - 0; Metazoa - 106; Fungi - 659; Plant…
	chrA03	24596131	24597812	BnaA03g47870D	AT4G26150.1	cytokinin-responsive gata factor 1	Encodes a member of the GATA factor family of zinc finger transcription factors. Modulate chlorophyll biosynthesis and glutamate synthase (GLU1/Fd-GOGAT) expression.	cytokinin-responsive gata factor 1 (CGA1); CONTAINS InterPro DOMAIN/s: Zinc finger, NHR/GATA-type (InterPro:IPR013088), Zinc finger, GATA-type (InterPro:IPR000679); BEST Arabidopsis thaliana protein match is: GATA type zinc finger transcription factor family protein (TAIR:AT5G56860.1); Has 1630 Blast hits to 1587 proteins in 190 species: Archae - 0; Bacteria - 0; Metazoa - 106; Fungi - 659; Plant…
	chrA03	24689243	24691086	BnaA03g48030D	AT4G26440.1	WRKY DNA-binding protein 34	member of WRKY Transcription Factor; Group I	WRKY DNA-binding protein 34 (WRKY34); CONTAINS InterPro DOMAIN/s: DNA-binding WRKY (InterPro:IPR003657); BEST Arabidopsis thaliana protein match is: WRKY DNA-binding protein 2 (TAIR:AT5G56270.1); Has 5766 Blast hits to 3064 proteins in 189 species: Archae - 0; Bacteria - 0; Metazoa - 0; Fungi - 0; Plants - 5735; Viruses - 0; Other Eukaryotes - 31 (source: NCBI BLink).
FT.A03.3	chrA03	26381063	26382388	BnaA03g50790D	AT4G33980.1			BEST Arabidopsis thaliana protein match is: cold regulated gene 27 (TAIR:AT5G42900.2); Has 30201 Blast hits to 17322 proteins in 780 species: Archae - 12; Bacteria - 1396; Metazoa - 17338; Fungi - 3422; Plants - 5037; Viruses - 0; Other Eukaryotes - 2996 (source: NCBI BLink).
	chrA03	26461800	26465274	BnaA03g51000D	AT3G57230.1	AGAMOUS-like 16	MADS-box transcription factor. Expressed in leaf, root and stem, with higher RNA accumulation in guard cells and trichomes.	AGAMOUS-like 16 (AGL16); FUNCTIONS IN: sequence-specific DNA binding transcription factor activity; INVOLVED IN: regulation of transcription, DNA-dependent, stomatal lineage progression; LOCATED IN: nucleus; EXPRESSED IN: 26 plant structures; EXPRESSED DURING: 13 growth stages; CONTAINS InterPro DOMAIN/s: Transcription factor, MADS-box (InterPro:IPR002100), Transcription factor, K-box (InterPro:I…
	chrA03	26561491	26563296	BnaA03g51180D	AT4G30960.1	SOS3-interacting protein 3	Encodes CBL-interacting protein kinase 6 (CIPK6). Required for development and salt tolerance.	SOS3-interacting protein 3 (SIP3); FUNCTIONS IN: protein serine/threonine kinase activity, protein kinase activity, kinase activity, ATP binding; INVOLVED IN: in 6 processes; LOCATED IN: cellular_component unknown; EXPRESSED IN: 22 plant structures; EXPRESSED DURING: 13 growth stages; CONTAINS InterPro DOMAIN/s: Protein kinase, ATP binding site (InterPro:IPR017441), Serine/threonine-protein kinas…
	chrA03	26623310	26627694	BnaA03g51290D	AT4G31120.1	SHK1 binding protein 1	Involved in vernalization. Required for epigenetic silencing of FLC, and for vernalization-mediated histone modification.	SHK1 binding protein 1 (SKB1); FUNCTIONS IN: protein methyltransferase activity; INVOLVED IN: positive regulation of vernalization response, regulation of flower development; LOCATED IN: cytoplasm; EXPRESSED IN: 25 plant structures; EXPRESSED DURING: 13 growth stages; CONTAINS InterPro DOMAIN/s: Skb1 methyltransferase (InterPro:IPR007857); Has 957 Blast hits to 940 proteins in 238 species: Archae…
	chrA03	26636219	26643250	BnaA03g51310D	AT4G31160.1	DDB1-CUL4 associated factor 1	Encodes a DCAF/DWD protein capable of interacting with DDB1 and associating with CUL4, likely as part of a nuclear ubiquitin ligase complex. DCAF1 appears to be required for plant embryogenesis and to affect several other developmental processes including leaf, shoot, and flower development.	DDB1-CUL4 associated factor 1 (DCAF1); FUNCTIONS IN: nucleotide binding; INVOLVED IN: in 6 processes; LOCATED IN: nucleus, CUL4 RING ubiquitin ligase complex; EXPRESSED IN: 29 plant structures; EXPRESSED DURING: 14 growth stages; CONTAINS InterPro DOMAIN/s: WD40 repeat-like-containing domain (InterPro:IPR011046), LisH dimerisation motif, subgroup (InterPro:IPR013720), WD40-repeat-containing domai…
	chrA03	26647405	26648079	BnaA03g51330D	AT5G16260.1	RNA binding (RRM/RBD/RNP motifs) family protein	Encodes a RNA binding protein ELF9 (EARLY FLOWERING9). Loss of ELF9 function in the Wassilewskija ecotype causes early flowering in short days. ELF9 reduces SOC1 (SUPPRESSOR OF OVEREXPRESSION OF CO1) transcript levels, possibly via nonsense-mediated mRNA decay.	EARLY FLOWERING 9 (ELF9); FUNCTIONS IN: mRNA binding, RNA binding; INVOLVED IN: negative regulation of flower development, nuclear-transcribed mRNA catabolic process, nonsense-mediated decay; LOCATED IN: nucleus; EXPRESSED IN: 25 plant structures; EXPRESSED DURING: 15 growth stages; CONTAINS InterPro DOMAIN/s: RNA recognition motif, RNP-1 (InterPro:IPR000504), Nucleotide-binding, alpha-beta plait…
	chrA03	26656828	26657448	BnaA03g51340D	AT5G16260.1	RNA binding (RRM/RBD/RNP motifs) family protein	Encodes a RNA binding protein ELF9 (EARLY FLOWERING9). Loss of ELF9 function in the Wassilewskija ecotype causes early flowering in short days. ELF9 reduces SOC1 (SUPPRESSOR OF OVEREXPRESSION OF CO1) transcript levels, possibly via nonsense-mediated mRNA decay.	EARLY FLOWERING 9 (ELF9); FUNCTIONS IN: mRNA binding, RNA binding; INVOLVED IN: negative regulation of flower development, nuclear-transcribed mRNA catabolic process, nonsense-mediated decay; LOCATED IN: nucleus; EXPRESSED IN: 25 plant structures; EXPRESSED DURING: 15 growth stages; CONTAINS InterPro DOMAIN/s: RNA recognition motif, RNP-1 (InterPro:IPR000504), Nucleotide-binding, alpha-beta plait…
	chrA03	26713635	26714009	BnaA03g51440D	AT4G31380.1	FPF1-like protein 1	encodes a small protein with unknown function and is similar to flower promoting factor 1. This gene is not expressed in apical meristem after floral induction but is expressed in roots, flowers, and in low abundance, leaves.	FPF1-like protein 1 (FLP1); FUNCTIONS IN: molecular_function unknown; LOCATED IN: endomembrane system; BEST Arabidopsis thaliana protein match is: flowering promoting factor 1 (TAIR:AT5G24860.1); Has 122 Blast hits to 122 proteins in 14 species: Archae - 0; Bacteria - 0; Metazoa - 0; Fungi - 0; Plants - 122; Viruses - 0; Other Eukaryotes - 0 (source: NCBI BLink).
	chrA03	26961566	26966016	BnaA03g51810D	AT2G25170.1	chromatin remodeling factor CHD3 (PICKLE)	Encodes a SWI/SWF nuclear-localized chromatin remodeling factor of the CHD3 group. Involved in post-germination repression of embryonic development. Acts with GA to establish repression of embryonic genes upon germination. Protein preferentially accumulates in differentiating tissues. Loss of function alleles are associated with expression of embryonic traits in adult plants and derepression of e…	PICKLE (PKL); CONTAINS InterPro DOMAIN/s: Protein of unknown function DUF1087 (InterPro:IPR009463), Zinc finger, RING-type (InterPro:IPR001841), Zinc finger, PHD-type, conserved site (InterPro:IPR019786), Zinc finger, PHD-type (InterPro:IPR001965), Protein of unknown function DUF1086 (InterPro:IPR009462), Chromo domain (InterPro:IPR000953), SNF2-related (InterPro:IPR000330), DEAD-like helicase, N…
	chrA03	27004533	27009448	BnaA03g51860D	AT4G32010.1	HSI2-like 1		HSI2-like 1 (HSL1); CONTAINS InterPro DOMAIN/s: Transcriptional factor B3 (InterPro:IPR003340), Zinc finger, CW-type (InterPro:IPR011124); BEST Arabidopsis thaliana protein match is: high-level expression of sugar-inducible gene 2 (TAIR:AT2G30470.1); Has 1397 Blast hits to 1364 proteins in 123 species: Archae - 0; Bacteria - 0; Metazoa - 122; Fungi - 0; Plants - 1204; Viruses - 0; Other Eukaryote…
	chrA03	27145832	27150867	BnaA03g52120D	AT4G32551.1	LisH dimerisation motif;WD40/YVTN repeat-like-containing domain	LEUNIG regulates floral organ identity,gynoecium and ovule development. Negatively regulates AGAMOUS . Encodes a glutamine-rich protein with seven WD repeats similar to transcriptional corepressors.	LEUNIG (LUG); CONTAINS InterPro DOMAIN/s: WD40 repeat 2 (InterPro:IPR019782), LisH dimerisation motif, subgroup (InterPro:IPR013720), WD40 repeat, conserved site (InterPro:IPR019775), WD40 repeat (InterPro:IPR001680), WD40 repeat-like-containing domain (InterPro:IPR011046), WD40-repeat-containing domain (InterPro:IPR017986), WD40/YVTN repeat-like-containing domain (InterPro:IPR015943), LisH dimer…
	chrA03	27260893	27262492	BnaA03g52290D	AT4G32980.1	homeobox gene 1	Encodes transcription factor involved in photomorphogenesis. Regulates gibberellin biosynthesis. Activated by AGAMOUS in a cal-1, ap1-1 background. Expressed at low levels in developing stamens. Increased levels of ATH1 severely delay flowering in the C24 accession. Most remarkably, ectopically expressed ATH1 hardly had an effect on flowering time in the Col-0 and Ler accessions. ATH1 physically …	homeobox gene 1 (ATH1); CONTAINS InterPro DOMAIN/s: Homeobox (InterPro:IPR001356), Homeodomain-like (InterPro:IPR009057), POX (InterPro:IPR006563), Homeodomain-related (InterPro:IPR012287); BEST Arabidopsis thaliana protein match is: BEL1-like homeodomain 7 (TAIR:AT2G16400.1); Has 5042 Blast hits to 5042 proteins in 335 species: Archae - 0; Bacteria - 0; Metazoa - 2114; Fungi - 285; Plants - 2468…
	chrA03	27386114	27390264	BnaA03g52450D	AT4G33280.1	AP2/B3-like transcriptional factor family protein		AP2/B3-like transcriptional factor family protein; FUNCTIONS IN: DNA binding, sequence-specific DNA binding transcription factor activity; INVOLVED IN: regulation of transcription, DNA-dependent; LOCATED IN: vacuole; CONTAINS InterPro DOMAIN/s: Transcriptional factor B3 (InterPro:IPR003340); BEST Arabidopsis thaliana protein match is: AP2/B3-like transcriptional factor family protein (TAIR:AT3G18…
FT.A07.1	chrA07	12369151	12371892	BnaA07g13990D	AT2G28550.3	related to AP2.7		related to AP2.7 (RAP2.7); CONTAINS InterPro DOMAIN/s: DNA-binding, integrase-type (InterPro:IPR016177), Pathogenesis-related transcriptional factor/ERF, DNA-binding (InterPro:IPR001471); BEST Arabidopsis thaliana protein match is: target of early activation tagged (EAT) 2 (TAIR:AT5G60120.1).
	chrA07	12582747	12584169	BnaA07g14190D	AT1G70060.1	SIN3-like 4	Encodes a homolog of the transcriptional repressor SIN3 (AT1G24190).	SIN3-like 4 (SNL4); INVOLVED IN: regulation of transcription, DNA-dependent; LOCATED IN: nucleus; EXPRESSED IN: 22 plant structures; EXPRESSED DURING: 13 growth stages; CONTAINS InterPro DOMAIN/s: Histone deacetylase interacting (InterPro:IPR013194), Paired amphipathic helix (InterPro:IPR003822); BEST Arabidopsis thaliana protein match is: SIN3-like 3 (TAIR:AT1G24190.2); Has 2571 Blast hits to 11…
	chrA07	12758412	12760192	BnaA07g14450D	AT5G38480.1	general regulatory factor 3	general regulatory factor, a 14-3-3 gene	general regulatory factor 3 (GRF3); FUNCTIONS IN: protein phosphorylated amino acid binding, ATP binding; LOCATED IN: mitochondrion, cell wall, chloroplast, plasma membrane, vacuole; EXPRESSED IN: 25 plant structures; EXPRESSED DURING: 16 growth stages; CONTAINS InterPro DOMAIN/s: 14-3-3 protein (InterPro:IPR000308); BEST Arabidopsis thaliana protein match is: general regulatory factor 7 (TAIR:AT…
	chrA07	12947448	12949013	BnaA07g14740D	AT5G39660.2	cycling DOF factor 2	Dof-type zinc finger domain-containing protein, identical to H-protein promoter binding factor-2a GI:3386546 from (Arabidopsis thaliana). Interacts with LKP2 and FKF1, but its overexpression does not change flowering time under short or long day conditions.	cycling DOF factor 2 (CDF2); CONTAINS InterPro DOMAIN/s: Zinc finger, Dof-type (InterPro:IPR003851); BEST Arabidopsis thaliana protein match is: cycling DOF factor 3 (TAIR:AT3G47500.1); Has 30201 Blast hits to 17322 proteins in 780 species: Archae - 12; Bacteria - 1396; Metazoa - 17338; Fungi - 3422; Plants - 5037; Viruses - 0; Other Eukaryotes - 2996 (source: NCBI BLink).
	chrA07	12973412	12975523	BnaA07g14790D	AT4G02570.4	cullin 1	Encodes a cullin that is a component of SCF ubiquitin ligase complexes involved in mediating responses to auxin and jasmonic acid. Homozygous auxin-resistant mutants arrest growth soon after germination, lacking a root and hypocotyl. Heterozygotes display a variety of phenotypes consistent with impaired auxin response.	cullin 1 (CUL1); CONTAINS InterPro DOMAIN/s: Winged helix-turn-helix transcription repressor DNA-binding (InterPro:IPR011991), Cullin homology (InterPro:IPR016158), Cullin protein, neddylation domain (InterPro:IPR019559), Cullin, conserved site (InterPro:IPR016157), Cullin, N-terminal (InterPro:IPR001373), Cullin repeat-like-containing domain (InterPro:IPR016159); BEST Arabidopsis thaliana protei…
	chrA07	13267756	13270107	BnaA07g15310D	AT5G41190.1		Encodes a cytoplasmic protein with RNA endonuclease activity. Mutants display aberrant RNA processing and male and female gametophyte development.	CONTAINS InterPro DOMAIN/s: Nin one binding (NOB1) Zn-ribbon like (InterPro:IPR014881), D-site 20S pre-rRNA nuclease (InterPro:IPR017117); Has 1807 Blast hits to 1807 proteins in 277 species: Archae - 0; Bacteria - 0; Metazoa - 736; Fungi - 347; Plants - 385; Viruses - 0; Other Eukaryotes - 339 (source: NCBI BLink).
	chrA07	13469261	13471964	BnaA07g15600D	AT5G41990.1	with no lysine (K) kinase 8	Encodes a member of the WNK family (9 members in all) of protein kinases, the structural design of which is clearly distinct from those of other known protein kinases, such as receptor-like kinases and mitogen-activated protein kinases. Interacts specifically with and phosphorylates AtVHA-C, subunit C of the vacuolar H+-ATPase.	with no lysine (K) kinase 8 (WNK8); CONTAINS InterPro DOMAIN/s: Protein kinase, catalytic domain (InterPro:IPR000719), Serine/threonine-protein kinase-like domain (InterPro:IPR017442), Protein kinase-like domain (InterPro:IPR011009), Serine/threonine-protein kinase, active site (InterPro:IPR008271); BEST Arabidopsis thaliana protein match is: with no lysine (K) kinase 10 (TAIR:AT1G64630.1); Has 3…
	chrA07	13894979	13898537	BnaA07g16420D	AT3G54500.1			BEST Arabidopsis thaliana protein match is: dentin sialophosphoprotein-related (TAIR:AT5G64170.1); Has 183 Blast hits to 175 proteins in 44 species: Archae - 0; Bacteria - 4; Metazoa - 38; Fungi - 11; Plants - 120; Viruses - 0; Other Eukaryotes - 10 (source: NCBI BLink).
	chrA07	13901565	13902969	BnaA07g16430D	AT3G54560.1	histone H2A 11	Encodes HTA11, a histone H2A protein. Loss of all H2A.Z (triple mutant with HTA8 and HTA9) results in a reduction in DNA methylation of transposons but not that of genes. Loss of H2A.Z causes misregulation of many genes involved in the response to developmental and environmental cues, and that these genes tend to have high levels of gene-body H2A.Z.	histone H2A 11 (HTA11); FUNCTIONS IN: DNA binding; INVOLVED IN: flower development, detection of temperature stimulus, defense response to bacterium; LOCATED IN: nucleus, nucleosome; EXPRESSED IN: 24 plant structures; EXPRESSED DURING: 13 growth stages; CONTAINS InterPro DOMAIN/s: Histone H2A (InterPro:IPR002119), Histone-fold (InterPro:IPR009072), Histone core (InterPro:IPR007125); BEST Arabidop…
	chrA07	14138254	14139958	BnaA07g16710D	AT3G56090.1	ferritin 3	Encodes FERRITIN 3, AtFER3. Ferritins are a class of 24-mer multi-meric proteins found in all kingdoms of life. Function as the main iron store in mammals. Evidence suggests that Arabidopsis ferritins are essential to protect cells against oxidative damage, but they do not constitute the major iron pool.	ferritin 3 (FER3); FUNCTIONS IN: oxidoreductase activity, ferric iron binding, binding, transition metal ion binding; INVOLVED IN: in 8 processes; LOCATED IN: chloroplast, membrane, chloroplast envelope; EXPRESSED IN: 23 plant structures; EXPRESSED DURING: 14 growth stages; CONTAINS InterPro DOMAIN/s: Ferritin, N-terminal (InterPro:IPR001519), Ferritin-related (InterPro:IPR012347), Ferritin-like …
	chrA07	14150678	14151993	BnaA07g16740D	AT5G41170.1	Pentatricopeptide repeat (PPR-like) superfamily protein		Pentatricopeptide repeat (PPR-like) superfamily protein; CONTAINS InterPro DOMAIN/s: Pentatricopeptide repeat (InterPro:IPR002885); BEST Arabidopsis thaliana protein match is: Pentatricopeptide repeat (PPR) superfamily protein (TAIR:AT3G16710.1); Has 1807 Blast hits to 1807 proteins in 277 species: Archae - 0; Bacteria - 0; Metazoa - 736; Fungi - 347; Plants - 385; Viruses - 0; Other Eukaryotes -…
	chrA07	14327414	14328525	BnaA07g16990D	AT3G56850.1	ABA-responsive element binding protein 3	Encodes an ABA-responsive element binding protein with a bZIP domain. Located in the nucleus and expressed in the embryo during seed maturation.	ABA-responsive element binding protein 3 (AREB3); FUNCTIONS IN: DNA binding, transcription activator activity, sequence-specific DNA binding transcription factor activity; INVOLVED IN: regulation of transcription, DNA-dependent, response to stress; LOCATED IN: nucleus; EXPRESSED IN: 23 plant structures; EXPRESSED DURING: 14 growth stages; CONTAINS InterPro DOMAIN/s: Basic-leucine zipper (bZIP) tr…
	chrA07	14363518	14367606	BnaA07g17090D	AT1G76710.2	SET domain group 26		ASH1-RELATED PROTEIN 1 (ASHH1); FUNCTIONS IN: histone-lysine N-methyltransferase activity; INVOLVED IN: vegetative to reproductive phase transition of meristem, histone methylation; LOCATED IN: nucleus; EXPRESSED IN: 23 plant structures; EXPRESSED DURING: 13 growth stages; CONTAINS InterPro DOMAIN/s: SET domain (InterPro:IPR001214), Post-SET domain (InterPro:IPR003616), AWS (InterPro:IPR006560); …
	chrA07	14399296	14401067	BnaA07g17140D	AT3G57040.1	response regulator 9	response regulator ARR9, A two-component response regulator-like protein with a receiver domain with a conserved aspartate residue and a possible phosphorylation site and at the N-terminal half. Appears to interact with histidine kinase like genes ATHP3 and ATHP2	response regulator 9 (ARR9); CONTAINS InterPro DOMAIN/s: CheY-like (InterPro:IPR011006), Signal transduction response regulator, receiver domain (InterPro:IPR001789); BEST Arabidopsis thaliana protein match is: response regulator 3 (TAIR:AT2G41310.1); Has 31916 Blast hits to 31617 proteins in 2439 species: Archae - 203; Bacteria - 27463; Metazoa - 9; Fungi - 302; Plants - 1334; Viruses - 4; Other…
	chrA07	14419874	14422071	BnaA07g17180D	AT3G57130.1	Ankyrin repeat family protein / BTB/POZ domain-containing protein	Encodes BOP1. Contains Pfam domain, PF00023: Ankyrin repeat and Pfam domain, PF00651: BTB/POZ domain. Lines carrying recessive mutations exhibit a number of visible defects, most pronounced being ectopic outgrowths of in leaf petioles of rosette leaves. Along with BOP2, BOP1 is required for nectary development and formation of normal abscission zones.Forms homodimers and heterodimers with BOP2. N…	BLADE ON PETIOLE 1 (BOP1); CONTAINS InterPro DOMAIN/s: BTB/POZ (InterPro:IPR013069), BTB/POZ fold (InterPro:IPR011333), Ankyrin repeat-containing domain (InterPro:IPR020683), BTB/POZ-like (InterPro:IPR000210), Ankyrin repeat (InterPro:IPR002110); BEST Arabidopsis thaliana protein match is: Ankyrin repeat family protein / BTB/POZ domain-containing protein (TAIR:AT2G41370.1); Has 4143 Blast hits to…
	chrA07	14469498	14471165	BnaA07g17280D	AT3G57390.1	AGAMOUS-like 18	encodes a MADS-box containing protein likely to be a transcription factor that is expressed in endosperm and developing gametophytes. The protein sequence is most similar to that of AGL15, which is expressed in developing embryos.	AGAMOUS-like 18 (AGL18); FUNCTIONS IN: sequence-specific DNA binding transcription factor activity; INVOLVED IN: regulation of transcription, DNA-dependent; LOCATED IN: nucleus; EXPRESSED IN: 25 plant structures; EXPRESSED DURING: 15 growth stages; CONTAINS InterPro DOMAIN/s: Transcription factor, MADS-box (InterPro:IPR002100), Transcription factor, K-box (InterPro:IPR002487); BEST Arabidopsis th…
	chrA07	14498540	14499992	BnaA07g17310D	AT5G64930.1	CPR5 protein, putative	Regulator of expression of pathogenesis-related (PR) genes. Participates in signal transduction pathways involved in plant defense (systemic acquired resistance -SAR).	CONSTITUTIVE EXPRESSION OF PR GENES 5 (CPR5); Has 30201 Blast hits to 17322 proteins in 780 species: Archae - 12; Bacteria - 1396; Metazoa - 17338; Fungi - 3422; Plants - 5037; Viruses - 0; Other Eukaryotes - 2996 (source: NCBI BLink).
	chrA07	14658857	14660105	BnaA07g17550D	AT3G57920.1	squamosa promoter binding protein-like 15	Encodes a putative transcriptional regulator that is involved in the vegetative to reproductive phase transition. Expression is regulated by MIR156b.	squamosa promoter binding protein-like 15 (SPL15); FUNCTIONS IN: DNA binding, sequence-specific DNA binding transcription factor activity; INVOLVED IN: vegetative to reproductive phase transition of meristem, regulation of cell size, regulation of cell proliferation, regulation of transcription; LOCATED IN: nucleus; EXPRESSED IN: 15 plant structures; EXPRESSED DURING: 7 growth stages; CONTAINS In…
FT.A07.2	chrA07	22475699	22476668	BnaA07g32420D	AT1G76180.2	Dehydrin family protein	Encodes a dehydrin protein whose expression is induced early on in response to dehydration stress. This gene's expression to cold occurs in two waves, with early induction occurring within 1 h and secondary induction occurring 5 h after the beginning of cold stress. Expression is also induced in response to ABA but not in response to 2,4-D, BA, and GA3. ERD14 protein is capable of binding Ca2+, e…	EARLY RESPONSE TO DEHYDRATION 14 (ERD14); CONTAINS InterPro DOMAIN/s: Dehydrin (InterPro:IPR000167); BEST Arabidopsis thaliana protein match is: Dehydrin family protein (TAIR:AT1G20450.2).
	chrA07	22634449	22635315	BnaA07g32820D	AT1G76500.1	Predicted AT-hook DNA-binding family protein	Encodes an AT hook domain containing protein. Identified in a screen of activation tagged lines that suppress the long-hypocotyl phenotype of a weak phyB allele. Affects cell elongation in the hypocotyl and leaves.Acts redundantly with ESC to modulate hypocotyl growth inhibition in response to light	SUPPRESSOR OF PHYB-4#3 (SOB3); FUNCTIONS IN: DNA binding; INVOLVED IN: photomorphogenesis; LOCATED IN: cellular_component unknown; EXPRESSED IN: 10 plant structures; EXPRESSED DURING: 6 growth stages; CONTAINS InterPro DOMAIN/s: Protein of unknown function DUF296 (InterPro:IPR005175), AT hook, DNA-binding motif (InterPro:IPR017956), Predicted AT-hook DNA-binding (InterPro:IPR014476); BEST Arabido…
	chrA07	22719804	22721972	BnaA07g33020D	AT1G76710.2	SET domain group 26		ASH1-RELATED PROTEIN 1 (ASHH1); FUNCTIONS IN: histone-lysine N-methyltransferase activity; INVOLVED IN: vegetative to reproductive phase transition of meristem, histone methylation; LOCATED IN: nucleus; EXPRESSED IN: 23 plant structures; EXPRESSED DURING: 13 growth stages; CONTAINS InterPro DOMAIN/s: SET domain (InterPro:IPR001214), Post-SET domain (InterPro:IPR003616), AWS (InterPro:IPR006560); …
	chrA07	22787807	22790354	BnaA07g33120D	AT4G20370.1	PEBP (phosphatidylethanolamine-binding protein) family protein	Encodes a floral inducer that is a homolog of FT. Plants overexpressing this gene flower earlier than Col. Loss-of-function mutations flower later in short days. TSF and FT play overlapping roles in the promotion of flowering, with FT playing the dominant role.TSF sequences show extensive variation in different accessions and may contribute to quantitative variation in flowering time in these acc…	TWIN SISTER OF FT (TSF); CONTAINS InterPro DOMAIN/s: Phosphatidylethanolamine-binding, conserved site (InterPro:IPR001858), Phosphatidylethanolamine-binding protein PEBP (InterPro:IPR008914); BEST Arabidopsis thaliana protein match is: PEBP (phosphatidylethanolamine-binding protein) family protein (TAIR:AT1G65480.1); Has 1807 Blast hits to 1807 proteins in 277 species: Archae - 0; Bacteria - 0; M…
	chrA07	22902972	22905311	BnaA07g33370D	AT1G77180.2	chromatin protein family	Encodes a putative transcriptional factor. Shows transcriptional activator activity in yeast. Involved in response to abscisic acid, salt and osmotic stress.	SKIP; FUNCTIONS IN: transcription activator activity; INVOLVED IN: response to salt stress, response to mannitol stimulus, RNA splicing, response to abscisic acid stimulus; LOCATED IN: nucleolus, nucleus; EXPRESSED IN: 27 plant structures; EXPRESSED DURING: 15 growth stages; CONTAINS InterPro DOMAIN/s: SKI-interacting protein, SKIP (InterPro:IPR017862), SKI-interacting protein SKIP, SNW domain (I…
	chrA07	22947562	22954942	BnaA07g33460D	AT1G77300.1	histone methyltransferases(H3-K4 specific);histone methyltransferases(H3-K36 specific)	Encodes a protein with histone lysine N-methyltransferase activity required specifically for the trimethylation of H3-K4 in FLC chromatin (and not in H3-K36 dimethylation). Acts as an inhibitor of flowering specifically involved in the autonomous promotion pathway. EFS also regulates the expression of genes involved in carotenoid biosynthesis.Modification of histone methylation at the CRTISO locu…	EARLY FLOWERING IN SHORT DAYS (EFS); FUNCTIONS IN: histone methyltransferase activity (H3-K4 specific); INVOLVED IN: in 10 processes; LOCATED IN: nucleus; EXPRESSED IN: 23 plant structures; EXPRESSED DURING: 13 growth stages; CONTAINS InterPro DOMAIN/s: SET domain (InterPro:IPR001214), Post-SET domain (InterPro:IPR003616), AWS (InterPro:IPR006560), Zinc finger, CW-type (InterPro:IPR011124); BEST …
	chrA07	22992877	22995400	BnaA07g33560D	AT1G77490.1	thylakoidal ascorbate peroxidase	Encodes a chloroplastic thylakoid ascorbate peroxidase tAPX. Ascorbate peroxidases are enzymes that scavenge hydrogen peroxide in plant cells. Eight types of APX have been described for Arabidopsis: three cytosolic (APX1, APX2, APX6), two chloroplastic types (stromal sAPX, thylakoid tAPX), and three microsomal (APX3, APX4, APX5) isoforms.	thylakoidal ascorbate peroxidase (TAPX); FUNCTIONS IN: L-ascorbate peroxidase activity; INVOLVED IN: oxidation reduction, response to oxidative stress; LOCATED IN: thylakoid, chloroplast thylakoid membrane, chloroplast; EXPRESSED IN: 21 plant structures; EXPRESSED DURING: 13 growth stages; CONTAINS InterPro DOMAIN/s: Haem peroxidase (InterPro:IPR010255), Plant ascorbate peroxidase (InterPro:IPR00…
	chrA07	23164086	23166584	BnaA07g33900D	AT1G78050.1	phosphoglycerate/bisphosphoglycerate mutase		phosphoglycerate/bisphosphoglycerate mutase (PGM); FUNCTIONS IN: intramolecular transferase activity, phosphotransferases, catalytic activity; INVOLVED IN: response to nitrate, metabolic process; LOCATED IN: chloroplast; EXPRESSED IN: 18 plant structures; EXPRESSED DURING: 7 growth stages; CONTAINS InterPro DOMAIN/s: Histidine phosphatase superfamily, clade-1 (InterPro:IPR013078), Phosphoglycerat…
	chrA07	23181548	23183348	BnaA07g33930D	AT1G78080.1	related to AP2 4	Encodes a member of the DREB subfamily A-6 of ERF/AP2 transcription factor family (RAP2.4). The protein contains one AP2 domain. Role in mediating light and ethylene signaling.	related to AP2 4 (RAP2.4); CONTAINS InterPro DOMAIN/s: DNA-binding, integrase-type (InterPro:IPR016177), Pathogenesis-related transcriptional factor/ERF, DNA-binding (InterPro:IPR001471); BEST Arabidopsis thaliana protein match is: Integrase-type DNA-binding superfamily protein (TAIR:AT1G22190.1); Has 5853 Blast hits to 5721 proteins in 258 species: Archae - 0; Bacteria - 10; Metazoa - 0; Fungi -…
	chrA07	23301688	23303984	BnaA07g34180D	AT1G78300.1	general regulatory factor 2	G-box binding factor GF14 omega encoding a 14-3-3 protein	general regulatory factor 2 (GRF2); FUNCTIONS IN: protein phosphorylated amino acid binding; INVOLVED IN: brassinosteroid mediated signaling pathway; LOCATED IN: plasma membrane, vacuole; EXPRESSED IN: 24 plant structures; EXPRESSED DURING: 17 growth stages; CONTAINS InterPro DOMAIN/s: 14-3-3 protein (InterPro:IPR000308); BEST Arabidopsis thaliana protein match is: GF14 protein phi chain (TAIR:AT…
	chrA07	23336023	23343787	BnaA07g34230D	AT1G78580.1	trehalose-6-phosphate synthase	Encodes an enzyme putatively involved in trehalose biosynthesis. The protein has a trehalose synthase (TPS)-like domain but no trehalose phosphatase (TPP)-like domain. ATTPS1 is able to complement yeast tps1 mutants in vivo. The gene product modulates cell growth but not cell differentiation by determining cell wall deposition and cell division.	trehalose-6-phosphate synthase (TPS1); CONTAINS InterPro DOMAIN/s: Alpha,alpha-trehalose-phosphate synthase (InterPro:IPR012766), Glycosyl transferase, family 20 (InterPro:IPR001830), Trehalose-phosphatase (InterPro:IPR003337); BEST Arabidopsis thaliana protein match is: trehalose-phosphatase/synthase 2 (TAIR:AT1G16980.1); Has 6189 Blast hits to 3807 proteins in 1021 species: Archae - 45; Bacteri…
	chrA07	23471463	23479116	BnaA07g34570D	AT1G79000.1	histone acetyltransferase of the CBP family 1	Homologous to CREB-binding protein, a co-activator of transcription with histone acetyl-transferase activity. No single prior lysine acetylation is sufficient to block HAC1 acetylation of the H3 or H4 peptides, suggesting that HAC1, HAC5, and HAC12 can acetylate any of several lysines present in the peptides. HAM2 acetylates histone H4 lysine 5. A plant line expressing an RNAi construct targeted …	histone acetyltransferase of the CBP family 1 (HAC1); FUNCTIONS IN: histone acetyltransferase activity, transcription cofactor activity; INVOLVED IN: in 6 processes; LOCATED IN: nucleus; EXPRESSED IN: 24 plant structures; EXPRESSED DURING: 14 growth stages; CONTAINS InterPro DOMAIN/s: Zinc finger, PHD-type, conserved site (InterPro:IPR019786), Histone H3-K56 acetyltransferase, RTT109 (InterPro:IP…
	chrA07	23576159	23588941	BnaA07g34790D	AT1G79280.2	nuclear pore anchor	Encodes a 237-kDA protein with similarity to vertebrate Tpr, a long coiled-coil proteins of nuclear pore inner basket filaments. It is localized to the inner surface of the nuclear envelope and is a component of the nuclear pore-associated steps of sumoylation and mRNA export in plants. Mutations affect flowering time regulation and other developmental processes. Probably acts in the same pathway…	nuclear pore anchor (NUA); CONTAINS InterPro DOMAIN/s: Tetratricopeptide, MLP1/MLP2-like (InterPro:IPR012929).
	chrA07	23644702	23646584	BnaA07g34920D	AT1G79430.2	Homeodomain-like superfamily protein	Encodes gene product that is required for several aspects of phloem development in the root: (1) the specific divisions organizing the phloem pole, (2) sieve element differentiation and (3) the expression of a companion-specific gene. Mutant has a defect in the organization of phloem poles in the root. apl seedlings have a short, determinate root with only occasional lateral branches.	ALTERED PHLOEM DEVELOPMENT (APL); CONTAINS InterPro DOMAIN/s: Myb, DNA-binding (InterPro:IPR014778), Homeodomain-like (InterPro:IPR009057), Myb-like DNA-binding domain, SHAQKYF class (InterPro:IPR006447), Homeodomain-related (InterPro:IPR012287), HTH transcriptional regulator, Myb-type, DNA-binding (InterPro:IPR017930); BEST Arabidopsis thaliana protein match is: Homeodomain-like superfamily prot…
	chrA07	23654989	23658810	BnaA07g34940D	AT1G79460.1	Terpenoid cyclases/Protein prenyltransferases superfamily protein	Encodes for a protein with ent-kaurene synthase B activity which catalyzes the second step in the cyclization of GGPP to ent-kaurene in the gibberellins biosynthetic pathway.	GA REQUIRING 2 (GA2); FUNCTIONS IN: ent-kaurene synthase activity; INVOLVED IN: gibberellin biosynthetic process, gibberellic acid mediated signaling pathway; LOCATED IN: chloroplast stroma, chloroplast, plastid; EXPRESSED IN: 25 plant structures; EXPRESSED DURING: 13 growth stages; CONTAINS InterPro DOMAIN/s: Terpene synthase, metal-binding domain (InterPro:IPR005630), Terpenoid synthase (InterP…
	chrA07	23742347	23743831	BnaA07g35170D	AT1G80940.1			unknown protein; Has 30201 Blast hits to 17322 proteins in 780 species: Archae - 12; Bacteria - 1396; Metazoa - 17338; Fungi - 3422; Plants - 5037; Viruses - 0; Other Eukaryotes - 2996 (source: NCBI BLink).
	chrA07	23756092	23758185	BnaA07g35230D	AT4G37580.1	Acyl-CoA N-acyltransferases (NAT) superfamily protein	involved in apical hook development. putative N-acetyltransferase	HOOKLESS 1 (HLS1); CONTAINS InterPro DOMAIN/s: GCN5-related N-acetyltransferase, C-terminal (InterPro:IPR022610), GCN5-related N-acetyltransferase (InterPro:IPR000182), Acyl-CoA N-acyltransferase (InterPro:IPR016181); BEST Arabidopsis thaliana protein match is: Acyl-CoA N-acyltransferases (NAT) superfamily protein (TAIR:AT2G23060.1); Has 145 Blast hits to 145 proteins in 38 species: Archae - 22; …
	chrA07	23925520	23926495	BnaA07g35700D	AT1G80340.1	gibberellin 3-oxidase 2	Encodes a protein with gibberellin 3 &#946;-hydroxylase activity. The protein was heterologously expressed in E. coli and shown to catalyze the hydroxylation of both GA9 and GA20.	gibberellin 3-oxidase 2 (GA3OX2); CONTAINS InterPro DOMAIN/s: Oxoglutarate/iron-dependent oxygenase (InterPro:IPR005123); BEST Arabidopsis thaliana protein match is: gibberellin 3-oxidase 1 (TAIR:AT1G15550.1); Has 8474 Blast hits to 8441 proteins in 992 species: Archae - 0; Bacteria - 1121; Metazoa - 111; Fungi - 981; Plants - 4917; Viruses - 0; Other Eukaryotes - 1344 (source: NCBI BLink).
	chrA07	23926546	23926850	BnaA07g35710D	AT1G80340.1	gibberellin 3-oxidase 2	Encodes a protein with gibberellin 3 &#946;-hydroxylase activity. The protein was heterologously expressed in E. coli and shown to catalyze the hydroxylation of both GA9 and GA20.	gibberellin 3-oxidase 2 (GA3OX2); CONTAINS InterPro DOMAIN/s: Oxoglutarate/iron-dependent oxygenase (InterPro:IPR005123); BEST Arabidopsis thaliana protein match is: gibberellin 3-oxidase 1 (TAIR:AT1G15550.1); Has 8474 Blast hits to 8441 proteins in 992 species: Archae - 0; Bacteria - 1121; Metazoa - 111; Fungi - 981; Plants - 4917; Viruses - 0; Other Eukaryotes - 1344 (source: NCBI BLink).
	chrA07	23971006	23971258	BnaA07g35820D	AT1G80070.1	Pre-mRNA-processing-splicing factor	a genetic locus involved in embryogenesis. Mutations in this locus result in an abnormal suspensor and embryo lethality.	ABNORMAL SUSPENSOR 2 (SUS2); INVOLVED IN: nuclear mRNA splicing, via spliceosome; LOCATED IN: chloroplast, membrane; EXPRESSED IN: 24 plant structures; EXPRESSED DURING: 13 growth stages; CONTAINS InterPro DOMAIN/s: Mov34/MPN/PAD-1 (InterPro:IPR000555), Pre-mRNA-processing-splicing factor 8, U5-snRNA-binding (InterPro:IPR019581), Pre-mRNA-processing-splicing factor 8 (InterPro:IPR012591), PROCN (…
FT.A08	chrA08	1419541	1421786	BnaA08g01720D	AT1G52030.1	myrosinase-binding protein 2	Similar to myrosinase binding proteins which may be involved in metabolizing glucosinolates and forming defense compounds to protect against herbivory. Also similar to lectins and other agglutinating factors. Expressed only in flowers.	myrosinase-binding protein 2 (MBP2); FUNCTIONS IN: sugar binding, thioglucosidase binding; INVOLVED IN: flower development, cell adhesion, response to wounding, defense response; LOCATED IN: thioglucosidase complex; EXPRESSED IN: fruit, flower; EXPRESSED DURING: seed development stages; CONTAINS InterPro DOMAIN/s: Mannose-binding lectin (InterPro:IPR001229); BEST Arabidopsis thaliana protein matc…
	chrA08	1447892	1449234	BnaA08g01740D	AT1G52030.1	myrosinase-binding protein 2	Similar to myrosinase binding proteins which may be involved in metabolizing glucosinolates and forming defense compounds to protect against herbivory. Also similar to lectins and other agglutinating factors. Expressed only in flowers.	myrosinase-binding protein 2 (MBP2); FUNCTIONS IN: sugar binding, thioglucosidase binding; INVOLVED IN: flower development, cell adhesion, response to wounding, defense response; LOCATED IN: thioglucosidase complex; EXPRESSED IN: fruit, flower; EXPRESSED DURING: seed development stages; CONTAINS InterPro DOMAIN/s: Mannose-binding lectin (InterPro:IPR001229); BEST Arabidopsis thaliana protein matc…
	chrA08	1583593	1584612	BnaA08g02030D	AT1G51120.1	AP2/B3 transcription factor family protein		AP2/B3 transcription factor family protein; FUNCTIONS IN: DNA binding, sequence-specific DNA binding transcription factor activity; INVOLVED IN: regulation of transcription, DNA-dependent; LOCATED IN: nucleus; CONTAINS InterPro DOMAIN/s: DNA-binding, integrase-type (InterPro:IPR016177), Transcriptional factor B3 (InterPro:IPR003340), Pathogenesis-related transcriptional factor/ERF, DNA-binding (I…
	chrA08	1591436	1592533	BnaA08g02070D	AT3G20770.1	Ethylene insensitive 3 family protein	Encodes EIN3 (ethylene-insensitive3), a nuclear transcription factor that initiates downstream transcriptional cascades for ethylene responses.	ETHYLENE-INSENSITIVE3 (EIN3); CONTAINS InterPro DOMAIN/s: Ethylene insensitive 3 (InterPro:IPR006957); BEST Arabidopsis thaliana protein match is: ETHYLENE-INSENSITIVE3-like 1 (TAIR:AT2G27050.1); Has 12681 Blast hits to 4386 proteins in 108 species: Archae - 12; Bacteria - 9; Metazoa - 78; Fungi - 631; Plants - 331; Viruses - 0; Other Eukaryotes - 11620 (source: NCBI BLink).
	chrA08	1624194	1624852	BnaA08g02120D	AT1G50490.1	ubiquitin-conjugating enzyme 20	Encodes one of two ubiquitin-conjugating enzymes belonging to the E2-C gene family (the other being UBC19). Transcript is always found in diving cells, but also in other non-dividing cells.	ubiquitin-conjugating enzyme 20 (UBC20); CONTAINS InterPro DOMAIN/s: Ubiquitin-conjugating enzyme/RWD-like (InterPro:IPR016135), Ubiquitin-conjugating enzyme E2 H10 (InterPro:IPR015582), Ubiquitin-conjugating enzyme, E2 (InterPro:IPR000608); BEST Arabidopsis thaliana protein match is: ubiquitin-conjugating enzyme19 (TAIR:AT3G20060.1); Has 10004 Blast hits to 9989 proteins in 393 species: Archae -…
	chrA08	1902007	1903329	BnaA08g02450D	AT1G49400.1	Nucleic acid-binding, OB-fold-like protein		embryo defective 1129 (emb1129); FUNCTIONS IN: structural constituent of ribosome; INVOLVED IN: translation, embryo development ending in seed dormancy; LOCATED IN: cytosolic small ribosomal subunit, ribosome, intracellular; EXPRESSED IN: 22 plant structures; EXPRESSED DURING: 13 growth stages; CONTAINS InterPro DOMAIN/s: Nucleic acid-binding, OB-fold-like (InterPro:IPR016027), Nucleic acid-bindi…
	chrA08	1971247	1972518	BnaA08g02540D	AT1G49780.1	plant U-box 26		plant U-box 26 (PUB26); FUNCTIONS IN: ubiquitin-protein ligase activity, binding; INVOLVED IN: protein ubiquitination; LOCATED IN: ubiquitin ligase complex; EXPRESSED IN: 21 plant structures; EXPRESSED DURING: 12 growth stages; CONTAINS InterPro DOMAIN/s: U box domain (InterPro:IPR003613), Armadillo-like helical (InterPro:IPR011989), Armadillo-type fold (InterPro:IPR016024); BEST Arabidopsis thal…
	chrA08	1998252	1999061	BnaA08g02560D	AT5G49420.1	MADS-box transcription factor family protein		MADS-box transcription factor family protein; FUNCTIONS IN: DNA binding, sequence-specific DNA binding transcription factor activity; INVOLVED IN: regulation of transcription, DNA-dependent; LOCATED IN: nucleus; EXPRESSED IN: antipodal cell, pollen tube; CONTAINS InterPro DOMAIN/s: Transcription factor, MADS-box (InterPro:IPR002100); BEST Arabidopsis thaliana protein match is: MADS-box transcript…
	chrA08	2099592	2101284	BnaA08g02650D	AT1G49480.1	related to vernalization1 1	Encodes a nuclear-localized DNA-binding protein that interacts with ITN1 at the PM and nuclei in vivo and may regulate ITN's subcellular localization.	related to vernalization1 1 (RTV1); FUNCTIONS IN: DNA binding, sequence-specific DNA binding transcription factor activity; INVOLVED IN: regulation of transcription, DNA-dependent; LOCATED IN: cellular_component unknown; EXPRESSED IN: 22 plant structures; EXPRESSED DURING: 13 growth stages; CONTAINS InterPro DOMAIN/s: Transcriptional factor B3 (InterPro:IPR003340); BEST Arabidopsis thaliana prote…
	chrA08	2101872	2102723	BnaA08g02660D	AT1G49475.1	AP2/B3-like transcriptional factor family protein		AP2/B3-like transcriptional factor family protein; FUNCTIONS IN: DNA binding, sequence-specific DNA binding transcription factor activity; INVOLVED IN: regulation of transcription, DNA-dependent; LOCATED IN: cellular_component unknown; CONTAINS InterPro DOMAIN/s: Transcriptional factor B3 (InterPro:IPR003340); BEST Arabidopsis thaliana protein match is: AP2/B3-like transcriptional factor family p…
	chrA08	2405962	2406441	BnaA08g02970D	AT1G75950.1	S phase kinase-associated protein 1	SKP1 is core component of the SCF family of E3 ubiquitin ligases and serves to tether the rest of the complex to an F-box protein, which provides specificity in binding to ubiquitin ligase substrate proteins. Predominately expressed from leptotene to pachytene. Negatively regulates recombination. Interacts with P0, a silencing suppressor protein encoded by poleroviruses by means of a conserved mi…	S phase kinase-associated protein 1 (SKP1); FUNCTIONS IN: ubiquitin-protein ligase activity, protein binding; INVOLVED IN: negative regulation of DNA recombination, response to cadmium ion, mitosis, male meiosis, ubiquitin-dependent protein catabolic process; LOCATED IN: in 7 components; EXPRESSED IN: 35 plant structures; EXPRESSED DURING: 15 growth stages; CONTAINS InterPro DOMAIN/s: E3 ubiquiti…
	chrA08	2681072	2686918	BnaA08g03260D	AT1G48410.1	Stabilizer of iron transporter SufD / Polynucleotidyl transferase	Encodes an RNA Slicer that selectively recruits microRNAs and siRNAs. There is currently no evidence that AGO1 Slicer is in a high molecular weight RNA-induced silencing complex (RISC). Mutants are defective in post-transcriptional gene silencing and have pleiotropic developmental and morphological defects. Through its action on the regulation of ARF17 expression, the protein regulates genes invo…	ARGONAUTE 1 (AGO1); FUNCTIONS IN: protein binding, endoribonuclease activity, siRNA binding, miRNA binding; INVOLVED IN: in 11 processes; LOCATED IN: cytosol, nucleus, cytoplasm; EXPRESSED IN: 25 plant structures; EXPRESSED DURING: 13 growth stages; CONTAINS InterPro DOMAIN/s: Domain of unknown function DUF1785 (InterPro:IPR014811), Stem cell self-renewal protein Piwi (InterPro:IPR003165), Argona…
	chrA08	2785780	2787111	BnaA08g03420D	AT3G62210.1	Putative endonuclease or glycosyl hydrolase		embryo sac development arrest 32 (EDA32); BEST Arabidopsis thaliana protein match is: Putative endonuclease or glycosyl hydrolase (TAIR:AT3G62200.1); Has 433 Blast hits to 413 proteins in 54 species: Archae - 0; Bacteria - 14; Metazoa - 68; Fungi - 36; Plants - 312; Viruses - 0; Other Eukaryotes - 3 (source: NCBI BLink).
	chrA08	2809097	2811361	BnaA08g03460D	AT1G48175.1	Cytidine/deoxycytidylate deaminase family protein		embryo defective 2191 (emb2191); FUNCTIONS IN: hydrolase activity, zinc ion binding, catalytic activity; INVOLVED IN: embryo development ending in seed dormancy; LOCATED IN: cellular_component unknown; CONTAINS InterPro DOMAIN/s: APOBEC/CMP deaminase, zinc-binding (InterPro:IPR016192), CMP/dCMP deaminase, zinc-binding (InterPro:IPR002125), Cytidine deaminase-like (InterPro:IPR016193); BEST Arabid…
	chrA08	2833091	2837945	BnaA08g03490D	AT2G26060.1	Transducin/WD40 repeat-like superfamily protein	Encodes a homolog of the yeast Cytosolic Iron-sulfur protein Assembly protein CIA1.	embryo defective 1345 (emb1345); CONTAINS InterPro DOMAIN/s: WD40 repeat 2 (InterPro:IPR019782), WD40 repeat, conserved site (InterPro:IPR019775), WD40 repeat (InterPro:IPR001680), G-protein beta WD-40 repeat, region (InterPro:IPR020472), WD40 repeat-like-containing domain (InterPro:IPR011046), WD40-repeat-containing domain (InterPro:IPR017986), WD40/YVTN repeat-like-containing domain (InterPro:I…
	chrA08	2945849	2950795	BnaA08g03630D	AT1G75710.1	C2H2-like zinc finger protein		C2H2-like zinc finger protein; FUNCTIONS IN: sequence-specific DNA binding transcription factor activity, zinc ion binding, nucleic acid binding; LOCATED IN: intracellular; EXPRESSED IN: 22 plant structures; EXPRESSED DURING: 13 growth stages; CONTAINS InterPro DOMAIN/s: Zinc finger, C2H2-like (InterPro:IPR015880), Zinc finger, C2H2-type (InterPro:IPR007087); BEST Arabidopsis thaliana protein mat…
	chrA08	3279165	3281009	BnaA08g03990D	AT1G47250.1	20S proteasome alpha subunit F2	Encodes 20S proteasome subunit PAF2 (PAF2).	20S proteasome alpha subunit F2 (PAF2); FUNCTIONS IN: peptidase activity, endopeptidase activity, threonine-type endopeptidase activity; INVOLVED IN: ubiquitin-dependent protein catabolic process; LOCATED IN: proteasome core complex, proteasome complex, plasma membrane; EXPRESSED IN: 22 plant structures; EXPRESSED DURING: 13 growth stages; CONTAINS InterPro DOMAIN/s: Proteasome, alpha-subunit, co…
	chrA08	3388253	3388853	BnaA08g04090D	AT1G46768.1	related to AP2 1	encodes a member of the DREB subfamily A-5 of ERF/AP2 transcription factor family (RAP2.1). The protein contains one AP2 domain. There are 16 members in this subfamily including RAP2.9 and RAP2.10.	related to AP2 1 (RAP2.1); CONTAINS InterPro DOMAIN/s: DNA-binding, integrase-type (InterPro:IPR016177), Pathogenesis-related transcriptional factor/ERF, DNA-binding (InterPro:IPR001471); BEST Arabidopsis thaliana protein match is: related to AP2 10 (TAIR:AT4G36900.1); Has 5681 Blast hits to 5559 proteins in 243 species: Archae - 0; Bacteria - 0; Metazoa - 0; Fungi - 0; Plants - 5675; Viruses - 0…
	chrA08	3426835	3428048	BnaA08g04100D	AT1G46480.1	WUSCHEL related homeobox 4	Encodes a WUSCHEL-related homeobox gene family member with 65 amino acids in its homeodomain. Proteins in this family contain a sequence of eight residues (TLPLFPMH) downstream of the homeodomain called the WUS box. This protein also contains an acidic domain approximately 10 residues upstream of the WUS box. Part of the TDIF-TDR-WOX4 signaling pathway that plays a crucial role in the maintenance…	WUSCHEL related homeobox 4 (WOX4); CONTAINS InterPro DOMAIN/s: Homeobox (InterPro:IPR001356), Homeodomain-like (InterPro:IPR009057); BEST Arabidopsis thaliana protein match is: WUSCHEL related homeobox 1 (TAIR:AT3G18010.1); Has 537 Blast hits to 535 proteins in 47 species: Archae - 0; Bacteria - 0; Metazoa - 0; Fungi - 0; Plants - 537; Viruses - 0; Other Eukaryotes - 0 (source: NCBI BLink).
	chrA08	3473887	3475339	BnaA08g04120D	AT1G45976.1	S-ribonuclease binding protein 1		S-ribonuclease binding protein 1 (SBP1); FUNCTIONS IN: zinc ion binding; INVOLVED IN: biological_process unknown; LOCATED IN: cellular_component unknown; EXPRESSED IN: 24 plant structures; EXPRESSED DURING: 15 growth stages; CONTAINS InterPro DOMAIN/s: Zinc finger, RING-type (InterPro:IPR001841), S-ribonuclease binding protein, SBP1, pollen (InterPro:IPR017066); BEST Arabidopsis thaliana protein …
	chrA08	3526889	3528325	BnaA08g04190D	AT1G45474.2	photosystem I light harvesting complex gene 5	Encodes a component of the light harvesting complex of photosystem I.	photosystem I light harvesting complex gene 5 (LHCA5); FUNCTIONS IN: pigment binding; INVOLVED IN: photosynthesis, light harvesting in photosystem I, photosynthesis; LOCATED IN: light-harvesting complex, chloroplast thylakoid membrane, photosystem I antenna complex, chloroplast, membrane; EXPRESSED IN: 21 plant structures; EXPRESSED DURING: 13 growth stages; CONTAINS InterPro DOMAIN/s: Chlorophyl…
FT.A10	chrA10	13003129	13008488	BnaA10g17690D	AT5G16780.1	SART-1 family	Encodes a protein belonging to SART-1 family. The gene is expressed in the basal region of the developing embryo during heart stage. Phenotypic analyses of dot2 mutants suggest that this protein plays a role in root, shoot, and flower development. dot2 mutants are dwarved plants that display an aberrant spurred leaf venation pattern and fail to flower. In the roots DOT2 appears to be require for …	DEFECTIVELY ORGANIZED TRIBUTARIES 2 (DOT2); FUNCTIONS IN: molecular_function unknown; INVOLVED IN: in 9 processes; LOCATED IN: nucleolus, nucleus; EXPRESSED IN: 31 plant structures; EXPRESSED DURING: 15 growth stages; CONTAINS InterPro DOMAIN/s: SART-1 protein (InterPro:IPR005011); BEST Arabidopsis thaliana protein match is: SART-1 family (TAIR:AT3G14700.1); Has 1807 Blast hits to 1807 proteins i…
	chrA10	13166872	13168398	BnaA10g18010D	AT5G16320.1	FRIGIDA like 1	family member of FRI-related genes that is required for the winter-annual habit. Genbank accession BK004884	FRIGIDA like 1 (FRL1); CONTAINS InterPro DOMAIN/s: Frigida-like (InterPro:IPR012474); BEST Arabidopsis thaliana protein match is: FRIGIDA like 2 (TAIR:AT1G31814.1); Has 1807 Blast hits to 1807 proteins in 277 species: Archae - 0; Bacteria - 0; Metazoa - 736; Fungi - 347; Plants - 385; Viruses - 0; Other Eukaryotes - 339 (source: NCBI BLink).
	chrA10	13197973	13202171	BnaA10g18060D	AT5G16260.1	RNA binding (RRM/RBD/RNP motifs) family protein	Encodes a RNA binding protein ELF9 (EARLY FLOWERING9). Loss of ELF9 function in the Wassilewskija ecotype causes early flowering in short days. ELF9 reduces SOC1 (SUPPRESSOR OF OVEREXPRESSION OF CO1) transcript levels, possibly via nonsense-mediated mRNA decay.	EARLY FLOWERING 9 (ELF9); FUNCTIONS IN: mRNA binding, RNA binding; INVOLVED IN: negative regulation of flower development, nuclear-transcribed mRNA catabolic process, nonsense-mediated decay; LOCATED IN: nucleus; EXPRESSED IN: 25 plant structures; EXPRESSED DURING: 15 growth stages; CONTAINS InterPro DOMAIN/s: RNA recognition motif, RNP-1 (InterPro:IPR000504), Nucleotide-binding, alpha-beta plait…
	chrA10	13324269	13325166	BnaA10g18350D	AT5G15970.1	stress-responsive protein (KIN2) / stress-induced protein (KIN2) / cold-responsive protein (COR6.6) / cold-regulated protein (COR6.6)	Encodes a gene that can be induced by cold and abscisic acid and may be involved in cold acclimation and salt tolerance.	KIN2; FUNCTIONS IN: molecular_function unknown; INVOLVED IN: response to water deprivation, response to salt stress, response to cold, response to abscisic acid stimulus, response to osmotic stress; LOCATED IN: nucleus, chloroplast, plasma membrane, cytoplasm; BEST Arabidopsis thaliana protein match is: stress-responsive protein (KIN1) / stress-induced protein (KIN1) (TAIR:AT5G15960.1); Has 1807 …
	chrA10	13354572	13355649	BnaA10g18420D	AT5G15850.1	CONSTANS-like 1	Homologous to the flowering-time gene CONSTANS.	CONSTANS-like 1 (COL1); FUNCTIONS IN: sequence-specific DNA binding transcription factor activity, zinc ion binding; INVOLVED IN: circadian rhythm, regulation of flower development; LOCATED IN: intracellular; EXPRESSED IN: 21 plant structures; EXPRESSED DURING: 13 growth stages; CONTAINS InterPro DOMAIN/s: CCT domain (InterPro:IPR010402), Zinc finger, B-box (InterPro:IPR000315); BEST Arabidopsis …
	chrA10	13358777	13360064	BnaA10g18430D	AT5G15840.1	B-box type zinc finger protein with CCT domain	Encodes a protein showing similarities to zinc finger transcription factors, involved in regulation of flowering under long days. Acts upstream of FT and SOC1.	CONSTANS (CO); CONTAINS InterPro DOMAIN/s: CCT domain (InterPro:IPR010402), Zinc finger, B-box (InterPro:IPR000315); BEST Arabidopsis thaliana protein match is: CONSTANS-like 2 (TAIR:AT3G02380.1); Has 3403 Blast hits to 2554 proteins in 146 species: Archae - 0; Bacteria - 0; Metazoa - 118; Fungi - 2; Plants - 3122; Viruses - 0; Other Eukaryotes - 161 (source: NCBI BLink).
	chrA10	13382485	13385119	BnaA10g18480D	AT5G15800.1	K-box region and MADS-box transcription factor family protein	Encodes a MADS box transcription factor involved flower and ovule development. Functionally redundant with SEP2 and SEP3.	SEPALLATA1 (SEP1); FUNCTIONS IN: DNA binding, sequence-specific DNA binding transcription factor activity; INVOLVED IN: flower development, ovule development; LOCATED IN: nucleus; EXPRESSED IN: 12 plant structures; EXPRESSED DURING: 6 growth stages; CONTAINS InterPro DOMAIN/s: Transcription factor, MADS-box (InterPro:IPR002100), Transcription factor, K-box (InterPro:IPR002487); BEST Arabidopsis t…
	chrA10	13553696	13556085	BnaA10g18850D	AT5G15270.1	RNA-binding KH domain-containing protein		RNA-binding KH domain-containing protein; FUNCTIONS IN: RNA binding, nucleic acid binding; INVOLVED IN: biological_process unknown; LOCATED IN: cellular_component unknown; CONTAINS InterPro DOMAIN/s: K Homology, type 1, subgroup (InterPro:IPR018111), K Homology (InterPro:IPR004087), K Homology, type 1 (InterPro:IPR004088); BEST Arabidopsis thaliana protein match is: RNA-binding KH domain-containi…
	chrA10	13583805	13585147	BnaA10g18940D	AT5G15160.1	BANQUO 2	BNQ2 belongs to a family of atypical non-DNA binding basic helix-loop-helix (bHLH) proteins that heterodimerize with and negatively regulate bHLH transcription factors. Directly and negatively regulated by AP3 and PI in petals.Required for appropriate regulation of flowering time.	BANQUO 2 (BNQ2); FUNCTIONS IN: DNA binding, sequence-specific DNA binding transcription factor activity; INVOLVED IN: photomorphogenesis, regulation of timing of transition from vegetative to reproductive phase; LOCATED IN: vacuole; EXPRESSED IN: 21 plant structures; EXPRESSED DURING: 12 growth stages; CONTAINS InterPro DOMAIN/s: Helix-loop-helix DNA-binding domain (InterPro:IPR001092); BEST Arab…
	chrA10	13688384	13689867	BnaA10g19100D	AT5G14750.1	myb domain protein 66	Encodes a MyB-related protein containing R2 and R3 repeats, involved in root and hypocotyl epidermal cell fate determination. Loss of function mutations make extra root hairs. Nuclear localized protein is a positive regulator for expression of CAPRICE (CPC).	myb domain protein 66 (MYB66); CONTAINS InterPro DOMAIN/s: SANT, DNA-binding (InterPro:IPR001005), Myb, DNA-binding (InterPro:IPR014778), Homeodomain-like (InterPro:IPR009057), Homeodomain-related (InterPro:IPR012287), Myb transcription factor (InterPro:IPR015495), HTH transcriptional regulator, Myb-type, DNA-binding (InterPro:IPR017930); BEST Arabidopsis thaliana protein match is: myb domain pro…
	chrA10	13835086	13838302	BnaA10g19490D	AT5G14170.1	SWIB/MDM2 domain superfamily protein	CHC1 is predicted to encode a protein that belongs to the chromodomain remodeling complex. Two RNAi knock-down lines have a dwarf phenotype and reduced rates of Agrobacterium-mediated transformation. The low rate of root-mediated transformation rate may result from altered root morphology or reduced root growth rates.	CHC1; CONTAINS InterPro DOMAIN/s: SWIB/MDM2 domain (InterPro:IPR003121); BEST Arabidopsis thaliana protein match is: SWIB/MDM2 domain superfamily protein (TAIR:AT3G01890.1); Has 1254 Blast hits to 1169 proteins in 258 species: Archae - 0; Bacteria - 112; Metazoa - 460; Fungi - 424; Plants - 177; Viruses - 4; Other Eukaryotes - 77 (source: NCBI BLink).
	chrA10	13872273	13872740	BnaA10g19620D	AT5G14010.1	C2H2 and C2HC zinc fingers superfamily protein	Encodes KNUCKLES (KNU), a C2H2-type zinc finger protein with a conserved transcriptional repression motif. Mediates the repression of WUS in floral meristem determinacy control.	KNUCKLES (KNU); FUNCTIONS IN: sequence-specific DNA binding transcription factor activity, zinc ion binding, nucleic acid binding; INVOLVED IN: floral meristem determinacy, regulation of transcription, regulation of flower development; LOCATED IN: intracellular, chloroplast; CONTAINS InterPro DOMAIN/s: Zinc finger, C2H2-type (InterPro:IPR007087); BEST Arabidopsis thaliana protein match is: zinc f…
	chrA10	14052906	14054368	BnaA10g20000D	AT5G13290.2	Protein kinase superfamily protein	Encodes a protein with predicted Ser/Thr kinase activity and membrane localization that is involved in the CLV3 signaling pathway that represses WUS expression in the meristem. Loss of function of CRN can suppress the phenotype caused by overexpression of CLV3. SOL2 isolated as a suppressor of root- specific overexpression of CLE19, a clavata3 like gene. sol2 partially suppresses the short root p…	CORYNE (CRN); FUNCTIONS IN: protein kinase activity, kinase activity, ATP binding; INVOLVED IN: regulation of meristem growth, regulation of root meristem growth, meristem maintenance, regulation of flower development; LOCATED IN: plasma membrane; EXPRESSED IN: 25 plant structures; EXPRESSED DURING: 11 growth stages; CONTAINS InterPro DOMAIN/s: Protein kinase, catalytic domain (InterPro:IPR000719…
	chrA10	14087373	14090536	BnaA10g20060D	AT5G13220.1	jasmonate-zim-domain protein 10	Plants overexpressing At5g13220.3, but not At5g13220.1 showed enhanced insensitivity to MeJa.	jasmonate-zim-domain protein 10 (JAZ10); FUNCTIONS IN: protein binding; INVOLVED IN: response to jasmonic acid stimulus, regulation of systemic acquired resistance, response to wounding; LOCATED IN: nucleus; EXPRESSED IN: 21 plant structures; EXPRESSED DURING: 11 growth stages; CONTAINS InterPro DOMAIN/s: Tify (InterPro:IPR010399), CCT domain-like (InterPro:IPR018467); BEST Arabidopsis thaliana p…
	chrA10	14159554	14160554	BnaA10g20210D	AT5G13080.1	WRKY DNA-binding protein 75	WRKY75 is one of several transcription factors induced during Pi deprivation. It is nuclear localized and regulated differentially during Pi starvation. RNAi mediated suppression of WRKY75 made the plants more susceptible to Pi stress as indicated by the higher accumulation of anthocyanin during Pi starvation.	WRKY DNA-binding protein 75 (WRKY75); CONTAINS InterPro DOMAIN/s: DNA-binding WRKY (InterPro:IPR003657); BEST Arabidopsis thaliana protein match is: WRKY DNA-binding protein 45 (TAIR:AT3G01970.1); Has 1807 Blast hits to 1807 proteins in 277 species: Archae - 0; Bacteria - 0; Metazoa - 736; Fungi - 347; Plants - 385; Viruses - 0; Other Eukaryotes - 339 (source: NCBI BLink).
	chrA10	14661715	14662927	BnaA10g21230D	AT3G10480.2	NAC domain containing protein 50		NAC domain containing protein 50 (NAC050); FUNCTIONS IN: sequence-specific DNA binding transcription factor activity; INVOLVED IN: multicellular organismal development, regulation of transcription; EXPRESSED IN: cultured cell; CONTAINS InterPro DOMAIN/s: No apical meristem (NAM) protein (InterPro:IPR003441); BEST Arabidopsis thaliana protein match is: NAC domain containing protein 52 (TAIR:AT3G10…
	chrA10	14817233	14817562	BnaA10g21640D	AT5G10625.1			BEST Arabidopsis thaliana protein match is: flowering promoting factor 1 (TAIR:AT5G24860.1); Has 35333 Blast hits to 34131 proteins in 2444 species: Archae - 798; Bacteria - 22429; Metazoa - 974; Fungi - 991; Plants - 531; Viruses - 0; Other Eukaryotes - 9610 (source: NCBI BLink).
	chrA10	14851691	14856319	BnaA10g21750D	AT5G10510.3	AINTEGUMENTA-like 6	Encodes an AP2-domain transcription factor involved in root stem cell identity and root development. It is also required to maintain high levels of PIN1 expression at the periphery of the meristem and modulate local auxin production in the central region of the SAM which underlies phyllotactic transitions.	AINTEGUMENTA-like 6 (AIL6); CONTAINS InterPro DOMAIN/s: DNA-binding, integrase-type (InterPro:IPR016177), Pathogenesis-related transcriptional factor/ERF, DNA-binding (InterPro:IPR001471); BEST Arabidopsis thaliana protein match is: AINTEGUMENTA-like 7 (TAIR:AT5G65510.1).
	chrA10	14920726	14921526	BnaA10g21890D	AT5G10380.1	RING/U-box superfamily protein	Encodes a RING finger domain protein with E3 ligase activity that is localized to the lipid rafts of the plasma membrane. Expression is increased in response to fungal pathogen. May be involved in regulation of programmed cell death by facilitating degredation of regulation of PDC activators.	RING1; CONTAINS InterPro DOMAIN/s: Zinc finger, RING-type (InterPro:IPR001841), Zinc finger, C3HC4 RING-type (InterPro:IPR018957); BEST Arabidopsis thaliana protein match is: RING/U-box superfamily protein (TAIR:AT1G72220.1); Has 1807 Blast hits to 1807 proteins in 277 species: Archae - 0; Bacteria - 0; Metazoa - 736; Fungi - 347; Plants - 385; Viruses - 0; Other Eukaryotes - 339 (source: NCBI BL…
	chrA10	14998617	15003197	BnaA10g22080D	AT5G10140.1	K-box region and MADS-box transcription factor family protein	MADS-box protein encoded by FLOWERING LOCUS C - transcription factor that functions as a repressor of floral transition and contributes to temperature compensation of the circadian clock. Expression is downregulated during cold treatment. Vernalization, FRI and the autonomous pathway all influence the state of FLC chromatin. Both maternal and paternal alleles are reset by vernalization, but their…	FLOWERING LOCUS C (FLC); CONTAINS InterPro DOMAIN/s: Transcription factor, MADS-box (InterPro:IPR002100), Transcription factor, K-box (InterPro:IPR002487); BEST Arabidopsis thaliana protein match is: K-box region and MADS-box transcription factor family protein (TAIR:AT1G77080.4); Has 1807 Blast hits to 1807 proteins in 277 species: Archae - 0; Bacteria - 0; Metazoa - 736; Fungi - 347; Plants - 3…
	chrA10	15120625	15123078	BnaA10g22400D	AT5G09740.1	histone acetyltransferase of the MYST family 2	Encodes an enzyme with histone acetyltransferase activity. HAM2 primarily acetylate histone H4, but also display some ability to acetylate H3. Prior acetylation of lysine 5 on histone H4 reduces radioactive acetylation by either HAM2.	histone acetyltransferase of the MYST family 2 (HAM2); FUNCTIONS IN: histone acetyltransferase activity, zinc ion binding, nucleic acid binding; INVOLVED IN: chromatin assembly or disassembly, regulation of transcription; LOCATED IN: nucleus; EXPRESSED IN: 23 plant structures; EXPRESSED DURING: 13 growth stages; CONTAINS InterPro DOMAIN/s: Winged helix-turn-helix transcription repressor DNA-bindi…
	chrA10	15205282	15206358	BnaA10g22660D	AT5G09250.1	ssDNA-binding transcriptional regulator	putative transcriptional co-activator (KIWI) mRNA, complete	KIWI; FUNCTIONS IN: protein binding, transcription coactivator activity, DNA binding; INVOLVED IN: regulation of transcription, DNA-dependent; LOCATED IN: cellular_component unknown; EXPRESSED IN: 24 plant structures; EXPRESSED DURING: 15 growth stages; CONTAINS InterPro DOMAIN/s: Transcriptional coactivator p15 (InterPro:IPR003173), ssDNA-binding transcriptional regulator (InterPro:IPR009044); B…
	chrA10	15326985	15327520	BnaA10g23010D	AT2G02760.1	ubiquiting-conjugating enzyme 2	ubiquitin conjugating enzyme UBC2. Homolog of the yeast RAD6 gene.	ubiquiting-conjugating enzyme 2 (UBC2); CONTAINS InterPro DOMAIN/s: Ubiquitin-conjugating enzyme/RWD-like (InterPro:IPR016135), Ubiquitin-conjugating enzyme, E2 (InterPro:IPR000608); BEST Arabidopsis thaliana protein match is: ubiquitin carrier protein 1 (TAIR:AT1G14400.2); Has 10642 Blast hits to 10588 proteins in 402 species: Archae - 0; Bacteria - 2; Metazoa - 4556; Fungi - 2331; Plants - 2015…
	chrA10	15329560	15331524	BnaA10g23030D	AT5G08450.3		Component of histone-deactylase complexes. Interacts with HDA6 and HDA19 and facilitates histone deacetylation. Several salt-inducible genes are de-repressed in hdc1 mutants. Mutants are hypersensitive to ABA during germination, grow less and flower later than wildtype. HDC1-overexpressing plants display opposite phenotypes.	FUNCTIONS IN: molecular_function unknown; INVOLVED IN: biological_process unknown; LOCATED IN: cellular_component unknown; EXPRESSED IN: 25 plant structures; EXPRESSED DURING: 15 growth stages; CONTAINS InterPro DOMAIN/s: Histone deacetylation protein Rxt3 (InterPro:IPR013951); Has 34444 Blast hits to 20801 proteins in 1175 species: Archae - 64; Bacteria - 2390; Metazoa - 15568; Fungi - 3729; Pla…
	chrA10	15366142	15371906	BnaA10g23140D	AT5G08230.1	Tudor/PWWP/MBT domain-containing protein		Tudor/PWWP/MBT domain-containing protein; CONTAINS InterPro DOMAIN/s: Protein of unknown function DUF618 (InterPro:IPR006903), RNA polymerase II, large subunit, CTD (InterPro:IPR006569), PWWP (InterPro:IPR000313); BEST Arabidopsis thaliana protein match is: Tudor/PWWP/MBT domain-containing protein (TAIR:AT5G23150.1); Has 47075 Blast hits to 25226 proteins in 1376 species: Archae - 78; Bacteria - …
	chrA10	15532923	15534807	BnaA10g23530D	AT3G12480.1	nuclear factor Y, subunit C11		nuclear factor Y, subunit C11 (NF-YC11); FUNCTIONS IN: DNA binding, sequence-specific DNA binding transcription factor activity; INVOLVED IN: regulation of transcription, DNA-dependent; LOCATED IN: nucleus, intracellular; EXPRESSED IN: 25 plant structures; EXPRESSED DURING: 13 growth stages; CONTAINS InterPro DOMAIN/s: Transcription factor CBF/NF-Y/archaeal histone (InterPro:IPR003958), Histone-f…
	chrA10	15576994	15578704	BnaA10g23640D	AT5G07200.1	gibberellin 20-oxidase 3	encodes a gibberellin 20-oxidase.	gibberellin 20-oxidase 3 (GA20OX3); CONTAINS InterPro DOMAIN/s: Isopenicillin N synthase (InterPro:IPR002283), Oxoglutarate/iron-dependent oxygenase (InterPro:IPR005123); BEST Arabidopsis thaliana protein match is: gibberellin 20-oxidase 4 (TAIR:AT1G60980.1); Has 1807 Blast hits to 1807 proteins in 277 species: Archae - 0; Bacteria - 0; Metazoa - 736; Fungi - 347; Plants - 385; Viruses - 0; Other…
	chrA10	15809477	15810280	BnaA10g24140D	AT4G34710.2	arginine decarboxylase 2	encodes a arginine decarboxylase (ADC), a rate-limiting enzyme that catalyzes the first step of polyamine (PA) biosynthesis via ADC pathway in Arabidopsis thaliana. Arabidopsis genome has two ADC paralogs, ADC1 and ADC2. ADC2 is stress-inducible (osmotic stress). Double mutant analysis showed that ADC genes are essential for the production of PA, and are required for normal seed development. Over…	arginine decarboxylase 2 (ADC2); CONTAINS InterPro DOMAIN/s: Orn/DAP/Arg decarboxylase 2, C-terminal (InterPro:IPR022643), Orn/DAP/Arg decarboxylase 2, conserved site (InterPro:IPR022657), Orn/DAP/Arg decarboxylase 2, pyridoxal-phosphate binding site (InterPro:IPR022653), Ornithine/DAP/Arg decarboxylase (InterPro:IPR000183), Arginine decarboxylase (InterPro:IPR002985), Orn/DAP/Arg decarboxylase 2…
	chrA10	15859353	15860620	BnaA10g24240D	AT5G06720.1	peroxidase 2	Encodes a peroxidase with diverse roles in the wound response, flower development, and syncytium formation.	peroxidase 2 (PA2); FUNCTIONS IN: peroxidase activity, heme binding; INVOLVED IN: oxidation reduction, response to oxidative stress; LOCATED IN: endomembrane system; EXPRESSED IN: 21 plant structures; EXPRESSED DURING: 11 growth stages; CONTAINS InterPro DOMAIN/s: Haem peroxidase (InterPro:IPR010255), Plant peroxidase (InterPro:IPR000823), Peroxidases heam-ligand binding site (InterPro:IPR019793)…
	chrA10	15884070	15886840	BnaA10g24300D	AT5G06600.1	ubiquitin-specific protease 12	Encodes a ubiquitin-specific protease.	ubiquitin-specific protease 12 (UBP12); FUNCTIONS IN: ubiquitin-specific protease activity, ubiquitin thiolesterase activity; INVOLVED IN: ubiquitin-dependent protein catabolic process; LOCATED IN: cellular_component unknown; EXPRESSED IN: 25 plant structures; EXPRESSED DURING: 14 growth stages; CONTAINS InterPro DOMAIN/s: TRAF-like (InterPro:IPR008974), Peptidase C19, ubiquitin carboxyl-terminal…
	chrA10	15909083	15917707	BnaA10g24360D	AT5G06600.1	ubiquitin-specific protease 12	Encodes a ubiquitin-specific protease.	ubiquitin-specific protease 12 (UBP12); FUNCTIONS IN: ubiquitin-specific protease activity, ubiquitin thiolesterase activity; INVOLVED IN: ubiquitin-dependent protein catabolic process; LOCATED IN: cellular_component unknown; EXPRESSED IN: 25 plant structures; EXPRESSED DURING: 14 growth stages; CONTAINS InterPro DOMAIN/s: TRAF-like (InterPro:IPR008974), Peptidase C19, ubiquitin carboxyl-terminal…
	chrA10	15949384	15950501	BnaA10g24470D	AT5G06510.2	nuclear factor Y, subunit A10		nuclear factor Y, subunit A10 (NF-YA10); FUNCTIONS IN: sequence-specific DNA binding transcription factor activity; INVOLVED IN: regulation of transcription, DNA-dependent; LOCATED IN: CCAAT-binding factor complex, nucleus; EXPRESSED IN: stem, vascular tissue, embryo, leaf whorl, seed; EXPRESSED DURING: F mature embryo stage, E expanded cotyledon stage, D bilateral stage; CONTAINS InterPro DOMAIN…
FT.C06	chrC06	24474132	24474744	BnaC06g22430D	AT1G75390.1	basic leucine-zipper 44		basic leucine-zipper 44 (bZIP44); FUNCTIONS IN: DNA binding, protein heterodimerization activity, sequence-specific DNA binding transcription factor activity; INVOLVED IN: regulation of transcription, DNA-dependent; LOCATED IN: chloroplast; CONTAINS InterPro DOMAIN/s: Basic-leucine zipper (bZIP) transcription factor (InterPro:IPR004827), bZIP transcription factor, bZIP-1 (InterPro:IPR011616); BES…
	chrC06	24681796	24685337	BnaC06g22680D	AT1G74960.3	fatty acid biosynthesis 1	Encodes a plastidic beta-ketoacyl-ACP synthase II, involved in fatty acid elongation from 16:0-ACP to 18:0-ACP. Homozygous knock-out mutants are embryo lethal, indicating early embryo development is sensitive to elevated 16:0.	fatty acid biosynthesis 1 (FAB1); CONTAINS InterPro DOMAIN/s: Beta-ketoacyl synthase (InterPro:IPR000794), Thiolase-like (InterPro:IPR016039), Beta-ketoacyl synthase, C-terminal (InterPro:IPR014031), 3-oxoacyl-[acyl-carrier-protein] synthase 2 (InterPro:IPR017568), Beta-ketoacyl synthase, N-terminal (InterPro:IPR014030), Thiolase-like, subgroup (InterPro:IPR016038), Beta-ketoacyl synthase, active…
	chrC06	24688124	24689626	BnaC06g22690D	AT1G74950.1	TIFY domain/Divergent CCT motif family protein		TIFY10B; CONTAINS InterPro DOMAIN/s: Tify (InterPro:IPR010399), CCT domain-like (InterPro:IPR018467); BEST Arabidopsis thaliana protein match is: jasmonate-zim-domain protein 1 (TAIR:AT1G19180.1); Has 432 Blast hits to 427 proteins in 29 species: Archae - 0; Bacteria - 0; Metazoa - 0; Fungi - 0; Plants - 432; Viruses - 0; Other Eukaryotes - 0 (source: NCBI BLink).
	chrC06	24700824	24704465	BnaC06g22720D	AT1G74920.1	aldehyde dehydrogenase 10A8	ALDH10A8 encodes a protein that has not been functionally characterized, but it is similar to an Arabidopsis protein that has betaine aldehyde dehydrogenase and aminoaldehyde dehydrogenase activity. ALDH10A8 localizes to leucoplasts. aldh10a8 mutant plants are more susceptible to NaCl and dehydration stress.	aldehyde dehydrogenase 10A8 (ALDH10A8); FUNCTIONS IN: 3-chloroallyl aldehyde dehydrogenase activity, oxidoreductase activity; INVOLVED IN: oxidation reduction, glycine betaine biosynthetic process from choline, metabolic process; LOCATED IN: cell wall; EXPRESSED IN: 23 plant structures; EXPRESSED DURING: 13 growth stages; CONTAINS InterPro DOMAIN/s: Aldehyde/histidinol dehydrogenase (InterPro:IPR…
	chrC06	24733700	24737163	BnaC06g22810D	AT1G74720.1	C2 calcium/lipid-binding plant phosphoribosyltransferase family protein	Encodes a putative transmembrane protein carrying four C(2) domains, suggesting that QKY may function in membrane trafficking in a Ca(2+)-dependent fashion. Mutant analysis shows that this gene is involved in organ development.	QUIRKY (QKY); FUNCTIONS IN: molecular_function unknown; INVOLVED IN: organ development; LOCATED IN: plasma membrane; EXPRESSED IN: 22 plant structures; EXPRESSED DURING: 13 growth stages; CONTAINS InterPro DOMAIN/s: C2 membrane targeting protein (InterPro:IPR018029), C2 calcium/lipid-binding domain, CaLB (InterPro:IPR008973), Phosphoribosyltransferase C-terminal (InterPro:IPR013583), C2 calcium-d…
	chrC06	24855371	24856867	BnaC06g22910D	AT1G74540.1	cytochrome P450, family 98, subfamily A, polypeptide 8	Encodes a tricoumaroylspermidine / triferuloylspermidine meta-hydroxylase that participates in the formation of N<sup>1</sup>,N<sup>5</sup>-di(hydroxyferuloyol)- N<sup>10</sup>-sinapoyl spermidine, an important constituent of pollen. This gene appears to be expressed in young flower buds and inflorescence tips with notably high levels of expression in the tapetum and pollen.	cytochrome P450, family 98, subfamily A, polypeptide 8 (CYP98A8); FUNCTIONS IN: electron carrier activity, monooxygenase activity, iron ion binding, oxygen binding, heme binding; INVOLVED IN: oxidation reduction; EXPRESSED IN: petal, leaf whorl, sepal, flower; EXPRESSED DURING: petal differentiation and expansion stage; CONTAINS InterPro DOMAIN/s: Cytochrome P450 (InterPro:IPR001128), Cytochrome …
	chrC06	25941068	25941775	BnaC06g24150D	AT1G72630.1	ELF4-like 2		ELF4-like 2 (ELF4-L2); CONTAINS InterPro DOMAIN/s: Protein of unknown function DUF1313 (InterPro:IPR009741); BEST Arabidopsis thaliana protein match is: ELF4-like 4 (TAIR:AT1G17455.2); Has 149 Blast hits to 148 proteins in 34 species: Archae - 0; Bacteria - 0; Metazoa - 0; Fungi - 0; Plants - 148; Viruses - 0; Other Eukaryotes - 1 (source: NCBI BLink).
	chrC06	26157906	26158544	BnaC06g24370D	AT1G72350.1	MADS-box transcription factor family protein		MADS-box transcription factor family protein; FUNCTIONS IN: DNA binding, sequence-specific DNA binding transcription factor activity; INVOLVED IN: regulation of transcription, DNA-dependent; LOCATED IN: nucleus; CONTAINS InterPro DOMAIN/s: Transcription factor, MADS-box (InterPro:IPR002100); BEST Arabidopsis thaliana protein match is: MADS-box transcription factor family protein (TAIR:AT1G17310.1…
	chrC06	26317346	26318938	BnaC06g24560D	AT1G70700.1	TIFY domain/Divergent CCT motif family protein	JAZ9 is a protein presumed to be involved in jasmonate signaling. JAZ9 transcript levels rise in response to a jasmonate stimulus. JAZ9 can interact with the COI1 F-box subunit of an SCF E3 ubiquitin ligase in a yeast-two-hybrid assay only in the presence of jasmonate-isoleucine (JA-ILE) or coronatine. The Jas domain appears to be important for JAZ9-COI1 interactions in the presence of coronatine…	TIFY7; CONTAINS InterPro DOMAIN/s: Tify (InterPro:IPR010399), CCT domain-like (InterPro:IPR018467); BEST Arabidopsis thaliana protein match is: jasmonate-zim-domain protein 4 (TAIR:AT1G48500.1); Has 360 Blast hits to 360 proteins in 27 species: Archae - 0; Bacteria - 0; Metazoa - 0; Fungi - 0; Plants - 360; Viruses - 0; Other Eukaryotes - 0 (source: NCBI BLink).
	chrC06	26363786	26364055	BnaC06g24660D	AT1G23290.1	Ribosomal protein L18e/L15 superfamily protein	Encodes a ribosomal protein L27A, a constituent of the large subunit of the ribosomal complex. Regulated by TCP20.	RPL27AB; FUNCTIONS IN: structural constituent of ribosome; INVOLVED IN: translation; LOCATED IN: cytosolic ribosome, ribosome, cytosolic large ribosomal subunit, nucleolus, large ribosomal subunit; EXPRESSED IN: 23 plant structures; EXPRESSED DURING: 13 growth stages; CONTAINS InterPro DOMAIN/s: Ribosomal protein L18e/L15 (InterPro:IPR021131), Ribosomal protein L15, conserved site (InterPro:IPR00…
	chrC06	26437954	26439164	BnaC06g24760D	AT4G26000.1	RNA-binding KH domain-containing protein	Encodes a novel Arabidopsis gene encoding a polypeptide with K-homology (KH) RNA-binding modules, which acts on vegetative growth and pistil development. Genetic studies suggest that PEP interacts with element(s) of the CLAVATA signaling pathway.	PEPPER (PEP); FUNCTIONS IN: RNA binding, nucleic acid binding; INVOLVED IN: shoot development, gynoecium development; LOCATED IN: cellular_component unknown; EXPRESSED IN: 24 plant structures; EXPRESSED DURING: 14 growth stages; CONTAINS InterPro DOMAIN/s: K Homology, type 1, subgroup (InterPro:IPR018111), K Homology (InterPro:IPR004087), K Homology, type 1 (InterPro:IPR004088); BEST Arabidopsis …
FT.C07	chrC07	42132575	42139736	BnaC07g42780D	AT4G30610.1	alpha/beta-Hydrolases superfamily protein	Encodes a secreted glycosylated serine carboxypeptidase with broad substrate preference that is involved in brassinosteroid signalling via BRI1. It is proteolytically processed in vivo by a separate as yet unidentified protease.	BRI1 SUPPRESSOR 1 (BRS1); CONTAINS InterPro DOMAIN/s: Peptidase S10, serine carboxypeptidase (InterPro:IPR001563), Peptidase S10, serine carboxypeptidase, active site (InterPro:IPR018202); BEST Arabidopsis thaliana protein match is: serine carboxypeptidase-like 22 (TAIR:AT2G24000.1); Has 3492 Blast hits to 3440 proteins in 297 species: Archae - 0; Bacteria - 59; Metazoa - 632; Fungi - 854; Plants…
	chrC07	42164945	42168410	BnaC07g42840D	AT2G24050.1	MIF4G domain-containing protein / MA3 domain-containing protein	Encodes a putative eukaryotic translation initiation factor.	eukaryotic translation Initiation Factor isoform 4G2 (eIFiso4G2); FUNCTIONS IN: RNA binding, binding; INVOLVED IN: translation, RNA metabolic process; EXPRESSED IN: 22 plant structures; EXPRESSED DURING: 13 growth stages; CONTAINS InterPro DOMAIN/s: Initiation factor eIF-4 gamma, MA3 (InterPro:IPR003891), Armadillo-type fold (InterPro:IPR016024), MIF4G-like, type 3 (InterPro:IPR003890), MIF4-like…
	chrC07	42181140	42184454	BnaC07g42880D	AT4G30720.1	FAD/NAD(P)-binding oxidoreductase family protein	Encodes a putative oxidoreductase/electron carrier detected in the chloroplast stroma that is essential to ensure a correct electron flow through the photosynthetic chain and, hence, photosynthesis efficiency and normal growth. Mutations in the Col-0 allele result in pale green pigmentation and defective growth.	FAD/NAD(P)-binding oxidoreductase family protein; FUNCTIONS IN: oxidoreductase activity, FAD binding; INVOLVED IN: photosynthesis; LOCATED IN: chloroplast; EXPRESSED IN: 18 plant structures; EXPRESSED DURING: 11 growth stages; CONTAINS InterPro DOMAIN/s: Adrenodoxin reductase (InterPro:IPR000759), FAD dependent oxidoreductase (InterPro:IPR006076), Pyridine nucleotide-disulphide oxidoreductase, NA…
	chrC07	42213074	42214973	BnaC07g42940D	AT4G30840.1	Transducin/WD40 repeat-like superfamily protein		Transducin/WD40 repeat-like superfamily protein; FUNCTIONS IN: molecular_function unknown; INVOLVED IN: biological_process unknown; LOCATED IN: chloroplast; EXPRESSED IN: 21 plant structures; EXPRESSED DURING: 13 growth stages; CONTAINS InterPro DOMAIN/s: WD40 repeat-like-containing domain (InterPro:IPR011046), WD40 repeat (InterPro:IPR001680), WD40/YVTN repeat-like-containing domain (InterPro:IP…
	chrC07	42219827	42221481	BnaC07g42970D	AT4G30890.3	ubiquitin-specific protease 24	Encodes a ubiquitin-specific protease.	ubiquitin-specific protease 24 (UBP24); FUNCTIONS IN: ubiquitin-specific protease activity, ubiquitin thiolesterase activity; INVOLVED IN: ubiquitin-dependent protein catabolic process; LOCATED IN: nucleus; EXPRESSED IN: 24 plant structures; EXPRESSED DURING: 14 growth stages; CONTAINS InterPro DOMAIN/s: Peptidase C19, ubiquitin carboxyl-terminal hydrolase 2, conserved site (InterPro:IPR018200), …
	chrC07	42221534	42222653	BnaC07g42980D	AT4G30890.3	ubiquitin-specific protease 24	Encodes a ubiquitin-specific protease.	ubiquitin-specific protease 24 (UBP24); FUNCTIONS IN: ubiquitin-specific protease activity, ubiquitin thiolesterase activity; INVOLVED IN: ubiquitin-dependent protein catabolic process; LOCATED IN: nucleus; EXPRESSED IN: 24 plant structures; EXPRESSED DURING: 14 growth stages; CONTAINS InterPro DOMAIN/s: Peptidase C19, ubiquitin carboxyl-terminal hydrolase 2, conserved site (InterPro:IPR018200), …
	chrC07	42223140	42227494	BnaC07g42990D	AT4G30935.1	WRKY DNA-binding protein 32	member of WRKY Transcription Factor; Group I	WRKY DNA-binding protein 32 (WRKY32); FUNCTIONS IN: protein binding, sequence-specific DNA binding transcription factor activity; INVOLVED IN: regulation of transcription, DNA-dependent, regulation of transcription; EXPRESSED IN: 23 plant structures; EXPRESSED DURING: 13 growth stages; CONTAINS InterPro DOMAIN/s: DNA-binding WRKY (InterPro:IPR003657); BEST Arabidopsis thaliana protein match is: W…
	chrC07	42250511	42252316	BnaC07g43040D	AT4G30960.1	SOS3-interacting protein 3	Encodes CBL-interacting protein kinase 6 (CIPK6). Required for development and salt tolerance.	SOS3-interacting protein 3 (SIP3); FUNCTIONS IN: protein serine/threonine kinase activity, protein kinase activity, kinase activity, ATP binding; INVOLVED IN: in 6 processes; LOCATED IN: cellular_component unknown; EXPRESSED IN: 22 plant structures; EXPRESSED DURING: 13 growth stages; CONTAINS InterPro DOMAIN/s: Protein kinase, ATP binding site (InterPro:IPR017441), Serine/threonine-protein kinas…
	chrC07	42300632	42301598	BnaC07g43060D	AT4G30996.1	Protein of unknown function (DUF1068)	NKS1, a plant-specific gene, encodes a 19 kDa endomembrane-localized protein. It is part of SOS independent ion homeostasis regulation pathway.	Protein of unknown function (DUF1068); FUNCTIONS IN: molecular_function unknown; INVOLVED IN: biological_process unknown; LOCATED IN: endomembrane system; EXPRESSED IN: 22 plant structures; EXPRESSED DURING: 13 growth stages; CONTAINS InterPro DOMAIN/s: Protein of unknown function DUF1068 (InterPro:IPR010471); BEST Arabidopsis thaliana protein match is: Protein of unknown function (DUF1068) (TAIR…
	chrC07	42313067	42314363	BnaC07g43120D	AT3G11910.2	ubiquitin-specific protease 13		ubiquitin-specific protease 13 (UBP13); FUNCTIONS IN: ubiquitin-specific protease activity, ubiquitin thiolesterase activity; INVOLVED IN: ubiquitin-dependent protein catabolic process; LOCATED IN: cellular_component unknown; EXPRESSED IN: 25 plant structures; EXPRESSED DURING: 15 growth stages; CONTAINS InterPro DOMAIN/s: TRAF-like (InterPro:IPR008974), Peptidase C19, ubiquitin carboxyl-terminal…
	chrC07	42325276	42329760	BnaC07g43150D	AT4G31120.1	SHK1 binding protein 1	Involved in vernalization. Required for epigenetic silencing of FLC, and for vernalization-mediated histone modification.	SHK1 binding protein 1 (SKB1); FUNCTIONS IN: protein methyltransferase activity; INVOLVED IN: positive regulation of vernalization response, regulation of flower development; LOCATED IN: cytoplasm; EXPRESSED IN: 25 plant structures; EXPRESSED DURING: 13 growth stages; CONTAINS InterPro DOMAIN/s: Skb1 methyltransferase (InterPro:IPR007857); Has 957 Blast hits to 940 proteins in 238 species: Archae…
FT.C08	chrC08	35252233	35254291	BnaC08g39630D	AT1G14440.2	homeobox protein 31		homeobox protein 31 (HB31); FUNCTIONS IN: DNA binding, sequence-specific DNA binding transcription factor activity; INVOLVED IN: regulation of transcription; LOCATED IN: cellular_component unknown; EXPRESSED IN: 17 plant structures; EXPRESSED DURING: 11 growth stages; CONTAINS InterPro DOMAIN/s: Homeobox domain, ZF-HD class (InterPro:IPR006455), ZF-HD homeobox protein, Cys/His-rich dimerisation d…
	chrC08	35264196	35265620	BnaC08g39660D	AT1G14400.2	ubiquitin carrier protein 1	ubiquitin carrier protein	ubiquitin carrier protein 1 (UBC1); CONTAINS InterPro DOMAIN/s: Ubiquitin-conjugating enzyme/RWD-like (InterPro:IPR016135), Ubiquitin-conjugating enzyme, E2 (InterPro:IPR000608); BEST Arabidopsis thaliana protein match is: ubiquiting-conjugating enzyme 2 (TAIR:AT2G02760.1); Has 35333 Blast hits to 34131 proteins in 2444 species: Archae - 798; Bacteria - 22429; Metazoa - 974; Fungi - 991; Plants -…
	chrC08	35479610	35480961	BnaC08g40170D	AT4G15880.1	Cysteine proteinases superfamily protein	EARLY IN SHORT DAYS 4 Arabidopsis mutant shows extreme early flowering and alterations in shoot development. It encodes a SUMO protease, located predominantly at the periphery of the nucleus. Accelerates the transition from vegetative growth to flowering. Probably acts in the same pathway as NUA in affecting flowering time, vegetative and inflorescence development.	EARLY IN SHORT DAYS 4 (ESD4); CONTAINS InterPro DOMAIN/s: Peptidase C48, SUMO/Sentrin/Ubl1 (InterPro:IPR003653); BEST Arabidopsis thaliana protein match is: UB-like protease 1A (TAIR:AT3G06910.1); Has 30201 Blast hits to 17322 proteins in 780 species: Archae - 12; Bacteria - 1396; Metazoa - 17338; Fungi - 3422; Plants - 5037; Viruses - 0; Other Eukaryotes - 2996 (source: NCBI BLink).
	chrC08	35485530	35486524	BnaC08g40190D	AT1G13740.1	ABI five binding protein 2	Encodes a member of a small plant-specific gene family whose members interact with ABI5 and appear to be involved in mediating stress responses. AFP2 mutants affect a number of ABA mediated processes such as germination and response to osmotic and sugar stress. AFP2 nuclear localization is stress dependent.	ABI five binding protein 2 (AFP2); CONTAINS InterPro DOMAIN/s: Protein of unknown function DUF1675 (InterPro:IPR012463); BEST Arabidopsis thaliana protein match is: ABI five binding protein (TAIR:AT1G69260.1); Has 207 Blast hits to 201 proteins in 26 species: Archae - 0; Bacteria - 0; Metazoa - 5; Fungi - 6; Plants - 185; Viruses - 3; Other Eukaryotes - 8 (source: NCBI BLink).
	chrC08	35820784	35821662	BnaC08g40750D	AT1G12980.1	Integrase-type DNA-binding superfamily protein	Encodes an AP2/ERF protein, is expressed in a subdomain of meristem stem cells, in lateral organ anlagen, and transiently in the distal domain of organ primordia. It is a member of the ERF (ethylene response factor) subfamily B-1 of ERF/AP2 transcription factor family (ESR1). The protein contains one AP2 domain. There are 15 members in this subfamily including ATERF-3, ATERF-4, ATERF-7, and leafy…	ENHANCER OF SHOOT REGENERATION 1 (ESR1); CONTAINS InterPro DOMAIN/s: DNA-binding, integrase-type (InterPro:IPR016177), Pathogenesis-related transcriptional factor/ERF, DNA-binding (InterPro:IPR001471); BEST Arabidopsis thaliana protein match is: DORNROSCHEN-like (TAIR:AT1G24590.1); Has 5974 Blast hits to 5668 proteins in 251 species: Archae - 0; Bacteria - 2; Metazoa - 4; Fungi - 2; Plants - 5957…
	chrC08	35861277	35862508	BnaC08g40840D	AT1G12910.1	Transducin/WD40 repeat-like superfamily protein	Encodes LIGHT-REGULATED WD1 (LWD1), a clock proteins regulating circadian period length and photoperiodic flowering.	ANTHOCYANIN11 (ATAN11); CONTAINS InterPro DOMAIN/s: WD40 repeat-like-containing domain (InterPro:IPR011046), WD40 repeat 2 (InterPro:IPR019782), WD40 repeat, conserved site (InterPro:IPR019775), WD40-repeat-containing domain (InterPro:IPR017986), WD40 repeat (InterPro:IPR001680), WD40/YVTN repeat-like-containing domain (InterPro:IPR015943), WD40 repeat, subgroup (InterPro:IPR019781); BEST Arabido…
	chrC08	35952841	35953642	BnaC08g41070D	AT1G12610.1	Integrase-type DNA-binding superfamily protein	Encodes a member of the DREB subfamily A-1 of ERF/AP2 transcription factor family (DDF1). The protein contains one AP2 domain. There are six members in this subfamily, including CBF1, CBF2, and CBF3. Overexpression of this gene results in delayed flowering and dwarfism, reduction of gibberellic acid biosynthesis, and increased tolerance to high levels of salt. This gene is expressed in all tissue…	DWARF AND DELAYED FLOWERING 1 (DDF1); CONTAINS InterPro DOMAIN/s: DNA-binding, integrase-type (InterPro:IPR016177), Pathogenesis-related transcriptional factor/ERF, DNA-binding (InterPro:IPR001471); BEST Arabidopsis thaliana protein match is: Integrase-type DNA-binding superfamily protein (TAIR:AT1G63030.2); Has 5207 Blast hits to 5205 proteins in 224 species: Archae - 0; Bacteria - 0; Metazoa - …
	chrC08	36111785	36116248	BnaC08g41560D	AT1G12110.1	nitrate transporter 1.1	Encodes NRT1.1 (CHL1), a dual-affinity nitrate transporter. The protein is expressed in guard cells and function in stomatal opening. Mutants have less transpiration and are more tolerant to drought. Expressed in lateral roots. Involved in nitrate signaling which enables the plant root system to detect and exploit nitrate-rich soil patches. Comparing to the wild type, the mutant displays a strong…	nitrate transporter 1.1 (NRT1.1); FUNCTIONS IN: transporter activity, nitrate transmembrane transporter activity; INVOLVED IN: response to water deprivation, nitrate transport, response to nitrate; LOCATED IN: plasma membrane; EXPRESSED IN: 25 plant structures; EXPRESSED DURING: 12 growth stages; CONTAINS InterPro DOMAIN/s: PTR2 family proton/oligopeptide symporter, conserved site (InterPro:IPR01…
	chrC08	36594021	36596089	BnaC08g42390D	AT1G10120.1	basic helix-loop-helix (bHLH) DNA-binding superfamily protein		basic helix-loop-helix (bHLH) DNA-binding superfamily protein; FUNCTIONS IN: DNA binding, sequence-specific DNA binding transcription factor activity; INVOLVED IN: regulation of transcription; LOCATED IN: nucleus; EXPRESSED IN: 22 plant structures; EXPRESSED DURING: 13 growth stages; CONTAINS InterPro DOMAIN/s: Helix-loop-helix DNA-binding domain (InterPro:IPR001092), Helix-loop-helix DNA-binding…
	chrC08	36746642	36751390	BnaC08g42660D	AT1G09570.1	phytochrome A	Light-labile cytoplasmic red/far-red light photoreceptor involved in the regulation of photomorphogenesis. It exists in two inter-convertible forms: Pr and Pfr (active) and functions as a dimer.The N terminus carries a single tetrapyrrole chromophore, and the C terminus is involved in dimerization. It is the sole photoreceptor mediating the FR high irradiance response (HIR). Major regulator in re…	phytochrome A (PHYA); CONTAINS InterPro DOMAIN/s: Phytochrome, central region (InterPro:IPR013515), Signal transduction histidine kinase, core (InterPro:IPR005467), PAS fold (InterPro:IPR013767), PAS (InterPro:IPR000014), Phytochrome chromophore attachment domain (InterPro:IPR016132), ATPase-like, ATP-binding domain (InterPro:IPR003594), PAS fold-2 (InterPro:IPR013654), Phytochrome A/B/C/D/E (Int…
	chrC08	36766055	36769228	BnaC08g42700D	AT1G09530.2	phytochrome interacting factor 3	Transcription factor interacting with photoreceptors phyA and phyB. Forms a ternary complex in vitro with G-box element of the promoters of LHY, CCA1. Acts as a negative regulator of phyB signalling. It degrades rapidly after irradiation of dark grown seedlings in a process controlled by phytochromes. Does not play a significant role in controlling light input and function of the circadian clockw…	phytochrome interacting factor 3 (PIF3); CONTAINS InterPro DOMAIN/s: Helix-loop-helix DNA-binding domain (InterPro:IPR001092), Helix-loop-helix DNA-binding (InterPro:IPR011598); BEST Arabidopsis thaliana protein match is: phytochrome interacting factor 3-like 1 (TAIR:AT2G46970.1); Has 4326 Blast hits to 4310 proteins in 315 species: Archae - 0; Bacteria - 2; Metazoa - 732; Fungi - 183; Plants - 3…
	chrC08	36874233	36875771	BnaC08g42880D	AT1G08970.2	nuclear factor Y, subunit C9	heme activated protein (HAP5c)	nuclear factor Y, subunit C9 (NF-YC9); CONTAINS InterPro DOMAIN/s: Histone-fold (InterPro:IPR009072), Transcription factor CBF/NF-Y/archaeal histone (InterPro:IPR003958); BEST Arabidopsis thaliana protein match is: nuclear factor Y, subunit C3 (TAIR:AT1G54830.3); Has 1345 Blast hits to 1345 proteins in 228 species: Archae - 0; Bacteria - 0; Metazoa - 451; Fungi - 351; Plants - 427; Viruses - 0; O…
	chrC08	36982575	36987197	BnaC08g43080D	AT1G08600.1	P-loop containing nucleoside triphosphate hydrolases superfamily protein		ATRX; FUNCTIONS IN: helicase activity, DNA binding, nucleic acid binding, ATP binding; EXPRESSED IN: 24 plant structures; EXPRESSED DURING: 15 growth stages; CONTAINS InterPro DOMAIN/s: DEAD-like helicase, N-terminal (InterPro:IPR014001), DNA/RNA helicase, C-terminal (InterPro:IPR001650), Helicase, superfamily 1/2, ATP-binding domain (InterPro:IPR014021), SNF2-related (InterPro:IPR000330); BEST A…
	chrC08	37158427	37160035	BnaC08g43430D	AT1G07980.1	nuclear factor Y, subunit C10		nuclear factor Y, subunit C10 (NF-YC10); FUNCTIONS IN: sequence-specific DNA binding transcription factor activity; INVOLVED IN: regulation of transcription; LOCATED IN: intracellular, chloroplast; EXPRESSED IN: 21 plant structures; EXPRESSED DURING: 13 growth stages; CONTAINS InterPro DOMAIN/s: Transcription factor CBF/NF-Y/archaeal histone (InterPro:IPR003958), Histone-fold (InterPro:IPR009072)…

[truncated: 4 more sheets: S10, S11, S12, S13]
